# Supplementary material for: Structural definition of a neutralization epitope on the N-terminal domain of MERS-CoV spike glycoprotein
Source: Nat Commun. 2019 Jul 11;10:3068. doi: 10.1038/s41467-019-10897-4 (PMC6624210; doi:10.1038/s41467-019-10897-4)
Supplement: Supplementary file 4 — Source Data [file 41467_2019_10897_MOESM4_ESM.xlsx]

## Sheet: Figure 1A-D
Figure 1A	Coated with NTD
Log[concentration]（ug/ml)	7D10	3C11 mAb	Anti-RBD mAb	PBS
1.30103	2.976	0.073	0.075	0.075
0.60206	2.732	0.045	0.07	0.074
-0.09691	2.124	0.064	0.064	0.069
-0.79588	1.212	0.072	0.061	0.072
-1.52288	0.321	0.071	0.066	0.074
-2.22185	0.102	0.084	0.063	0.071
Figure 1B	Coated with RBD
Log[concentration]（ug/ml)	7D10	3C11 mAb	Anti-RBD mAb	PBS
1.30103	0.162	0.081	2.962	0.075
0.60206	0.133	0.054	3.059	0.072
-0.09691	0.12	0.066	2.665	0.064
-0.79588	0.126	0.074	0.951	0.057
-1.52288	0.143	0.078	0.303	0.071
-2.22185	0.115	0.133	0.073	0.073
Figure 1C
Log[concentration]（ug/ml)	0.69897	0.39794	0.09691	-0.200659	-0.49485	-0.79588	-1.09691	-1.39794	-1.69897	-2
7D10	95.0438	90.7148	87.8288	79.7278	56.8467	52.0701	30.5924	11.7968	10.7221	21.2494
3C11 mAb	5.88164	12.3721	8.26839	13.5734	4.97443	4.66086	17.0695	15.5321	16.7834	12.6918
Anti-RBD mAb	99.7991	98.4961	95.7075	90.9523	81.1039	76.0899	50.5876	45.8171	46.5356	32.1816
Figure 1D
Log[concentration]（ug/ml)	0.518514	-0.481486	-0.769551	-1.48149
7D10	1	0.5429	0.3143	0.1429
	1	0.7667	0.3429	0.1143
	1	0.9429	0.2571	0.1025
Anti-RBD mAb	1	1	0.8857	0.7143
	1	1	0.9143	0.6857
	1	1	1	0.8857
3C11 mAb	0	0	0	0
	0	0	0	0
	0	0	0	0

## Sheet: Figure 3
Figure 3
Concentration (ug/ml)	WT	V26I	V26F	V26A	D158Y	L411F	T424I	A482Y	L506F	D509G	V530L	V534A	E536K	D537E	V810I	Q833R	Q914H	R1020H	R1020Q	A1193S	T1202I	G1224S	V1314A	VRC01
3e-06	-1.12123	-24.755	-6.53059	-11.2439	0.930511	-4.8633	-19.4198	-15.9323	-18.7864	-0.572702	6.41647	-1.07811	6.81757	-18.0929	-23.6456	-1.08619	-2.79054	4.10376	-9.07233	4.54668	0.44282	8.36263	-0.111666	4.14568
9.33e-06	9.81148	-20.8309	1.97594	1.09755	-0.930511	-2.49054	-23.9322	-10.7011	-19.2035	-4.1819	12.7637	-4.93009	-29.0385	-13.5948	-22.9647	-23.8046	-5.63032	-4.99188	-18.1198	-11.0015	-15.2249	13.2941	-0.103793	7.4966
2.766e-05	-7.28702	2.93534	-6.84388	-13.4087	1.57308	-1.64191	-19.1277	-22.4395	-17.54	-7.11502	16.99	-16.8688	-13.5453	0.178802	-20.0585	-21.6577	-6.15351	11.3677	-12.0422	-5.67175	-15.2249	-0.168342	-9.72322	9.12907
8.346e-05	-4.5908	19.7891	-8.093	3.04772	-6.18276	-1.2827	-15.5047	-14.7071	-8.33849	-17.0674	19.0416	-10.4757	-19.9197	-9.47466	-18.401	-6.88365	-16.8163	2.31061	-22.5403	-3.20976	-7.8049	-15.787	-11.7697	-1.45363
0.00025	-5.11316	28.5334	-1.49768	0.226845	6.97385	5.23446	-15.7478	-4.96741	-1.2361	-1.85712	20.943	-14.0248	10.3117	2.07582	-25.3942	-9.09779	-6.55161	19.9844	-17.0395	-3.04809	-13.8756	-27.4472	0.16926	-2.4143
0.00075111	-2.91399	25.0443	-3.33345	-6.67306	3.35183	2.38056	-15.4802	-1.51745	11.1742	4.767	12.0862	-0.547519	3.07578	23.5659	-23.7571	-10.5824	-6.37735	2.17938	-10.8237	11.7359	-2.4814	6.21379	-9.40459	-3.85351
0.00225333	1.38636	30.4575	-11.3742	-1.60217	14.9557	-5.14594	-5.4703	-4.37994	5.17357	7.48759	4.1301	-1.86468	2.63425	22.2668	6.63308	-4.98093	-12.1567	11.2662	3.2115	19.0166	7.49895	9.75145	9.44602	-0.0264515
0.00676	0.927142	23.8038	-4.77373	22.1148	11.8754	14.0268	8.12069	10.5109	28.6731	34.9958	39.1801	11.9556	41.5652	17.8637	13.5159	7.69032	9.74538	24.7639	12.6801	22.8841	1.66178	11.5636	13.5746	-5.87224
0.020301	22.0584	31.8713	1.59472	-12.445	35.8864	35.0771	26.0154	28.8669	50.3026	56.149	47.5597	47.9447	44.8775	41.1966	47.0215	39.786	32.2972	41.4549	34.2508	36.5133	17.4632	39.9267	28.897	6.94284
0.060905	46.8539	40.6495	-2.45493	-4.90749	46.1848	49.0276	36.3838	49.4072	57.0773	74.6778	54.8383	76.2085	82.8749	69.3393	58.2072	55.2119	54.122	54.1078	55.322	62.3016	52.8276	51.4532	54.1865	10.196
0.182716	61.4565	55.9996	-2.8215	1.46415	62.5139	64.4744	50.8766	63.5837	72.3885	88.8164	79.1724	88.5696	92.4953	81.9129	69.7079	70.6894	72.3375	80.4911	64.5156	73.4412	64.5889	77.7294	66.8825	6.60572
0.548148	73.3798	67.2272	3.39864	13.2295	66.3516	74.6303	60.1094	73.7226	84.9457	95.4939	79.1378	92.833	98.0471	94.8303	78.4202	80.7104	79.5896	76.4691	76.5851	82.248	75.1989	84.8418	78.9581	1.50693
1.64444	80.1866	74.9738	0.373619	23.2814	72.1828	78.9495	68.634	79.1661	84.7514	97.2086	87.5828	96.6598	97.9365	94.142	78.5088	85.2883	79.1652	80.8394	78.4583	85.198	79.5208	79.742	81.5606	0.57429
4.93333	84.5542	74.2359	2.3729	12.2093	76.8141	83.2534	72.4827	80.0921	82.3898	97.5691	89.0801	98.5245	98.8295	96.4212	82.0348	87.9635	83.3983	84.3033	84.5559	86.702	85.2968	83.1014	86.7466	-0.822916
14.8	86.2784	82.5329	13.6479	69.4002	80.2001	85.293	77.9007	82.4712	82.6998	98.7777	97.1902	98.9583	98.9724	97.0107	84.8204	91.3664	86.5046	85.1718	84.2439	88.8109	86.8829	89.5925	90.3468	2.89246
44.4	88.3809	84.0566	22.2629	74.2067	83.4212	88.0252	81.1045	86.2187	87.1123	98.2319	97.5866	98.7352	99.2093	98.1749	87.2137	94.8744	88.9589	86.2142	87.545	91.1522	89.886	90.1842	92.1202	-2.78274

## Sheet: Figure 4
Figure 4A	Fold of IC50	7D10	MERS-GD27	MERS-GD27+7D10
	0.01	1.03392	5.21527	19.3233
	0.03	0.499581	5.5	21.419
	0.1	11.401	10.0059	32.9083
	0.3	29.0664	25.08	48.3685
	1	50.3105	51.3959	82.036
	3	59.5418	73.2899	90.8807
	9	70.3174	91.0692	98.264
	27	80.5576	98.042	99.8
Figure 4B	Fold of IC50	7D10	MERS-4	MERS-4+7D10
	0.01	1.03392	0.5	9.1603
	0.03	0.499581	1.93939	18.9803
	0.1	11.401	7.85453	32.8399
	0.3	29.0664	23.5255	56.37
	1	50.3105	50.9622	80.5173
	3	59.5418	77.4958	90.8495
	9	70.3174	93.5656	98.631
	27	80.5576	98.1163	99.7797
Figure 4C	Fold of IC50	7D10	MERS-27	MERS-27+7D10
	0.01	1.03392	0.15107	1.09014
	0.03	0.499581	1.18193	1.27258
	0.1	11.401	3.35863	15.1811
	0.3	29.0664	15.2121	31.2
	1	50.3105	48.0137	70.1526
	3	59.5418	75.1531	85.7638
	9	70.3174	90.7635	93.0004
	27	80.5576	99.9622	99.909

## Sheet: Figure 6A-C
Figure 6A	Concentration (ug/ml)	7D10-IgG	7D10-Fab	7D10-scFv	VRC01
	3e-06	4.36235			4.14568
	9.33e-06	-0.239766			7.4966
	2.766e-05	1.18651			1.12907
	8.346e-05	5.16593			-1.45363
	0.00025	-2.72221			-2.4143
	0.00075111	-3.51347			-3.85351
	0.00225333	7.01863			-0.0264515
	0.00676	6.97861			-5.87224
	0.020301	26.2521	10.41	5.10214	6.94284
	0.060905	48.7886	10.4679	-7.84024	1.19598
	0.182716	68.4557	42.8245	40.6	4.60572
	0.548148	79.9982	46.2188	36.576	1.50693
	1.64444	86.1005	59.3714	52.1202	0.57429
	4.93333	90.115	65.6094	69.0311	-0.822916
	14.8	95.3925	76.1675	68.2362	2.89246
	44.4	95.6388	76.8114	70.4486	-2.78274
Figure 6B	Concentration (ug/ml)	7D10-PRE	7D10-POST	VRC01
	4.6e-06	4.36235	10.5578	4.14568
	1.39e-05	-0.239766	6.39541	7.4966
	4.1e-05	1.18651	-4.20714	5.12907
	0.000125	5.16593	-6.81203	-1.45363
	0.000375	-2.72221	-1.89429	-2.4143
	0.00112	-3.51347	-0.582108	-3.85351
	0.00338	7.01863	4.65881	-0.0264515
	0.00676	6.97861	2.18631	-5.87224
	0.020301	26.2521	3.87229	6.94284
	0.060905	48.7886	5.86586	2.19598
	0.182716	68.4557	15.604	6.60572
	0.548148	79.9982	43.2843	1.50693
	1.64444	86.1005	55.7948	0.57429
	4.93333	90.115	59.6418	-0.822916
	14.8	95.3925	73.4722	2.89246
	44.4	95.6388	76.8714	-2.78274
Figure 6C

## Sheet: Supplementary Fig 1
Supplementary Figure 1B	Time (s)	NTD 1000 nM	NTD 500 nM	NTD 250 nM	NTD 100 nM	NTD 50 nM		Supplementary Figure 1C	Concentration (ug/ml)	7D10-H	VRC01
	0	0.021381	0.0211629	0.0237731	0.0134118	0.0153229			3.40723e-06	-3.02192	4.14568
	0.2	0.0242466	0.0226152	0.0243913	0.0133632	0.0148855			1.02217e-05	-5.33806	7.4966
	0.4	0.0279953	0.0244077	0.0253289	0.0137293	0.0147323			3.06651e-05	1.6779	5.12907
	0.6	0.0324501	0.0265508	0.0264477	0.01412	0.0144411			9.19952e-05	-5.4572	-1.45363
	0.8	0.0376049	0.0289352	0.0271774	0.0146275	0.0142361			0.000275985	-2.47622	-2.4143
	1	0.0430307	0.0311926	0.0281259	0.0150284	0.0143472			0.000827956	-1.13546	-3.85351
	1.2	0.0492605	0.0342211	0.02945	0.0159095	0.014436			0.00248387	3.33769	-0.0264515
	1.4	0.0555638	0.0376483	0.0306711	0.0166118	0.014485			0.00745161	10.8081	-5.87224
	1.6	0.0622168	0.0408695	0.0319806	0.0172928	0.0146361			0.0223548	28.6821	6.94284
	1.8	0.069324	0.0443751	0.0337087	0.018078	0.0150222			0.0670645	48.8824	6.19598
	2	0.0762774	0.04766	0.034993	0.0188101	0.015624			0.201193	68.6751	6.60572
	2.2	0.0827005	0.0505455	0.0362593	0.0192974	0.0161743			0.60358	86.5062	1.50693
	2.4	0.0883575	0.053558	0.0373475	0.0198069	0.0162364			1.81074	90.4126	0.57429
	2.6	0.0938473	0.0561701	0.0382092	0.0200354	0.0162256			5.43222	93.472	-0.822916
	2.8	0.0995758	0.059255	0.0398388	0.0206006	0.016428			16.2967	94.9949	2.89246
	3	0.105459	0.0620009	0.0414644	0.0207503	0.016821			48.89	95.9421	2.78274
	3.2	0.111495	0.0651877	0.0435772	0.0217548	0.0177644
	3.4	0.117397	0.0683242	0.0449491	0.0220723	0.0180781		Supplementary Figure 1A
	3.6	0.123475	0.0713027	0.0463712	0.0222629	0.0182977
	3.8	0.129193	0.0742548	0.0474442	0.0227636	0.0181407
	4	0.135264	0.0775586	0.0488256	0.0234084	0.0182787
	4.2	0.141175	0.0807164	0.050486	0.0245189	0.0186385
	4.4	0.14735	0.0838309	0.0519925	0.0256485	0.0190256
	4.6	0.153458	0.0868717	0.0532265	0.0264667	0.0189709
	4.8	0.159436	0.0899401	0.0544985	0.0277763	0.0195601
	5	0.165795	0.0930363	0.056767	0.0288386	0.0202703
	5.2	0.172276	0.0965658	0.0588375	0.030154	0.020877
	5.4	0.177916	0.0992367	0.0601787	0.0307822	0.0208568
	5.6	0.184388	0.101835	0.0623892	0.0315677	0.0212731
	5.8	0.190301	0.104845	0.064238	0.0319376	0.0215979
	6	0.195858	0.107363	0.0657676	0.0323008	0.0216817
	6.2	0.201069	0.109882	0.0672091	0.03243	0.0217348
	6.4	0.20633	0.112811	0.0687791	0.0328515	0.0219147
	6.6	0.211261	0.11533	0.0699966	0.0331081	0.0221342
	6.8	0.216776	0.118214	0.07186	0.0337581	0.0223619
	7	0.221963	0.120954	0.073542	0.0342796	0.0228756
	7.2	0.227414	0.123673	0.0751025	0.035114	0.0232754
	7.4	0.232424	0.126356	0.0761297	0.0353414	0.0233961
	7.6	0.237857	0.129042	0.0774215	0.0358716	0.0234641
	7.8	0.242277	0.132054	0.078334	0.0364158	0.0229326
	8	0.24679	0.13434	0.0792643	0.0372181	0.0230491
	8.2	0.251757	0.136927	0.0804436	0.0384188	0.0232494
	8.4	0.256692	0.14012	0.0817095	0.0392576	0.0235008
	8.6	0.261723	0.143478	0.0830744	0.0402533	0.0238985
	8.8	0.266522	0.146372	0.0843065	0.0412462	0.0243273
	9	0.272204	0.149624	0.0862784	0.0419787	0.0249584
	9.2	0.277199	0.152564	0.0873574	0.0429968	0.0257342
	9.4	0.282181	0.155362	0.0889395	0.0438491	0.025843
	9.6	0.287509	0.158419	0.0908993	0.0445241	0.0266231
	9.8	0.292132	0.16151	0.0920391	0.0451034	0.0269281
	10	0.29646	0.163928	0.0928693	0.0454251	0.0269753
	10.2	0.301332	0.166762	0.094169	0.0458252	0.0276646
	10.4	0.306022	0.168981	0.0958109	0.0463639	0.0280016
	10.6	0.310486	0.171734	0.0973217	0.0471092	0.0283244
	10.8	0.31457	0.173854	0.0986303	0.0477139	0.0280447
	11	0.319079	0.176288	0.100407	0.0483744	0.0284597
	11.2	0.323116	0.178514	0.101766	0.0486191	0.0283514
	11.4	0.327442	0.180654	0.103449	0.0491849	0.0284462
	11.6	0.332015	0.182722	0.105104	0.0500395	0.0284853
	11.8	0.335924	0.185036	0.105986	0.0506815	0.0283509
	12	0.339782	0.1865	0.107324	0.051195	0.0285512
	12.2	0.344188	0.189164	0.108916	0.0518896	0.029022
	12.4	0.348617	0.192156	0.110822	0.0525461	0.0298202
	12.6	0.352605	0.194888	0.112106	0.0531461	0.0299615
	12.8	0.356535	0.197051	0.113117	0.053273	0.0301464
	13	0.361276	0.200306	0.114865	0.0542117	0.0311547
	13.2	0.365436	0.202984	0.115693	0.0548264	0.0314695
	13.4	0.369696	0.206014	0.117283	0.055699	0.0319268
	13.6	0.373592	0.208251	0.118119	0.056237	0.0324081
	13.8	0.377355	0.21056	0.119088	0.0566526	0.03232
	14	0.381	0.212923	0.119999	0.0571199	0.0327565
	14.2	0.385294	0.215584	0.121948	0.0580588	0.0334591
	14.4	0.389146	0.217718	0.123094	0.0590291	0.0335657
	14.6	0.392634	0.220509	0.124411	0.0601084	0.0337233
	14.8	0.396194	0.223268	0.125901	0.0611877	0.0341439
	15	0.400333	0.226198	0.127845	0.0626687	0.0352972
	15.2	0.403543	0.228734	0.129287	0.0632159	0.0353545
	15.4	0.408107	0.231708	0.13117	0.0644641	0.0362609
	15.6	0.411995	0.23431	0.132465	0.0653474	0.0368209
	15.8	0.415584	0.236712	0.133716	0.0659674	0.0370926
	16	0.419201	0.239405	0.135601	0.0664732	0.0374659
	16.2	0.423006	0.242156	0.137303	0.067301	0.0381309
	16.4	0.42663	0.245401	0.138953	0.0681466	0.0387469
	16.6	0.429665	0.247874	0.139994	0.0684561	0.0387222
	16.8	0.433175	0.2503	0.141268	0.0689722	0.0392461
	17	0.436926	0.253224	0.142547	0.0698401	0.0395667
	17.2	0.440006	0.255169	0.143401	0.0699636	0.0394112
	17.4	0.443517	0.257631	0.144376	0.0707856	0.0398112
	17.6	0.446519	0.259051	0.145162	0.0707141	0.0397868
	17.8	0.449211	0.261111	0.146126	0.0708534	0.0399331
	18	0.452511	0.263744	0.147235	0.0713687	0.0407926
	18.2	0.455073	0.265785	0.148122	0.0719606	0.0406103
	18.4	0.458338	0.267563	0.148905	0.0727269	0.0406587
	18.6	0.460752	0.269587	0.150048	0.0730595	0.040946
	18.8	0.463784	0.271924	0.151203	0.0738222	0.0417374
	19	0.46693	0.273862	0.152345	0.0745466	0.041994
	19.2	0.469918	0.276306	0.153491	0.0752451	0.042302
	19.4	0.473473	0.278433	0.154762	0.076093	0.0429495
	19.6	0.476388	0.280217	0.155575	0.0764486	0.0431802
	19.8	0.479662	0.282555	0.156974	0.0772464	0.0434915
	20	0.482779	0.28522	0.158571	0.0779961	0.0439937
	20.2	0.485439	0.287296	0.159985	0.0787671	0.0442315
	20.4	0.488189	0.289936	0.161554	0.0798328	0.0448213
	20.6	0.491039	0.291825	0.162988	0.0808367	0.0449429
	20.8	0.494175	0.293855	0.164486	0.0818207	0.045361
	21	0.497371	0.296111	0.165672	0.0827882	0.0458322
	21.2	0.500191	0.298226	0.166928	0.0833659	0.0463187
	21.4	0.503166	0.301089	0.168187	0.0841872	0.0470531
	21.6	0.505195	0.303176	0.169489	0.084186	0.0470494
	21.8	0.507925	0.30539	0.17065	0.0848369	0.0475423
	22	0.510708	0.307805	0.172028	0.0856975	0.0481818
	22.2	0.512731	0.309304	0.17302	0.0866146	0.0479072
	22.4	0.515686	0.311208	0.174272	0.0874169	0.0485179
	22.6	0.51783	0.313028	0.175029	0.0872735	0.048327
	22.8	0.520507	0.315385	0.176209	0.0882598	0.0483572
	23	0.52313	0.317259	0.177695	0.0887555	0.0485561
	23.2	0.525637	0.319051	0.178743	0.0894519	0.0489345
	23.4	0.528031	0.320338	0.180156	0.0895214	0.0488565
	23.6	0.530816	0.322575	0.181765	0.0902217	0.0492513
	23.8	0.533317	0.324784	0.183381	0.0909503	0.0493801
	24	0.535022	0.32611	0.184582	0.091037	0.0488941
	24.2	0.537045	0.328119	0.185955	0.0919292	0.0488103
	24.4	0.53975	0.330177	0.187481	0.092821	0.0493706
	24.6	0.542561	0.332169	0.188946	0.093447	0.0498194
	24.8	0.545117	0.334123	0.190562	0.0943087	0.0504556
	25	0.547465	0.336211	0.192248	0.0954663	0.0512005
	25.2	0.549646	0.338606	0.193647	0.096011	0.0518873
	25.4	0.551909	0.340597	0.19499	0.0970394	0.0521238
	25.6	0.554078	0.342338	0.196074	0.0977372	0.0523217
	25.8	0.557313	0.344347	0.197495	0.0989349	0.0533572
	26	0.5596	0.346497	0.198429	0.0999785	0.0540523
	26.2	0.561738	0.348286	0.19943	0.10051	0.0542493
	26.4	0.564045	0.350257	0.200104	0.100737	0.0543741
	26.6	0.566219	0.352411	0.201257	0.101017	0.0544324
	26.8	0.568361	0.354872	0.202834	0.101928	0.0548862
	27	0.570803	0.3569	0.204034	0.10254	0.0552884
	27.2	0.573319	0.359129	0.205045	0.103272	0.055315
	27.4	0.576218	0.361327	0.206753	0.104269	0.0560404
	27.6	0.578784	0.363677	0.207904	0.104925	0.0566846
	27.8	0.580409	0.365475	0.208395	0.105094	0.0567651
	28	0.582049	0.36698	0.209011	0.105598	0.0567197
	28.2	0.584498	0.369348	0.209938	0.106505	0.0573793
	28.4	0.586492	0.370955	0.21077	0.106481	0.0574004
	28.6	0.588064	0.372317	0.211689	0.106876	0.0576037
	28.8	0.589132	0.373246	0.212258	0.10762	0.0572398
	29	0.591047	0.374453	0.213415	0.108572	0.0573961
	29.2	0.592294	0.375514	0.214176	0.108527	0.0571131
	29.4	0.593554	0.376914	0.215562	0.109201	0.05667
	29.6	0.595274	0.378917	0.216559	0.109856	0.0573065
	29.8	0.597182	0.380622	0.217542	0.110155	0.0577962
	30	0.598599	0.382353	0.218372	0.110536	0.058105
	30.2	0.600073	0.384161	0.219959	0.110963	0.0584946
	30.4	0.60201	0.386112	0.221496	0.111705	0.0589697
	30.6	0.603923	0.388294	0.223214	0.112737	0.0597254
	30.8	0.605428	0.390258	0.224242	0.113278	0.0597098
	31	0.607267	0.392287	0.225194	0.114168	0.0596586
	31.2	0.609473	0.394166	0.226743	0.115161	0.0603317
	31.4	0.611993	0.395992	0.228372	0.11621	0.0616324
	31.6	0.613939	0.398012	0.229228	0.116563	0.0620942
	31.8	0.61616	0.400276	0.230461	0.117748	0.0627212
	32	0.618288	0.402207	0.231574	0.118466	0.0628386
	32.2	0.620487	0.403969	0.232719	0.119327	0.0631263
	32.4	0.622094	0.405265	0.233535	0.119629	0.0630542
	32.6	0.623672	0.406478	0.234405	0.120324	0.0631774
	32.8	0.624789	0.40777	0.235046	0.12063	0.0629539
	33	0.626621	0.409556	0.236658	0.121096	0.063326
	33.2	0.627243	0.411192	0.237733	0.121257	0.0634767
	33.4	0.628389	0.413025	0.238833	0.121715	0.0637527
	33.6	0.630034	0.414726	0.239771	0.122586	0.0648258
	33.8	0.631479	0.415956	0.240404	0.122724	0.0649079
	34	0.633073	0.417456	0.241414	0.123395	0.0652081
	34.2	0.634358	0.418746	0.242393	0.123687	0.0654597
	34.4	0.635583	0.419927	0.242898	0.123923	0.0653542
	34.6	0.636832	0.421197	0.24335	0.12425	0.0655466
	34.8	0.637828	0.422257	0.243767	0.124221	0.065387
	35	0.639634	0.42333	0.244799	0.124942	0.0657534
	35.2	0.641974	0.424961	0.246536	0.125998	0.0667503
	35.4	0.644294	0.426848	0.247907	0.126802	0.0674257
	35.6	0.646142	0.428823	0.249041	0.127906	0.068049
	35.8	0.647982	0.430808	0.250578	0.129112	0.0689858
	36	0.6496	0.432377	0.251625	0.129858	0.068901
	36.2	0.651332	0.434133	0.252699	0.131073	0.0695967
	36.4	0.652889	0.435996	0.253751	0.131648	0.0703049
	36.6	0.654463	0.438011	0.255144	0.132384	0.0709497
	36.8	0.655763	0.439765	0.256246	0.133031	0.0714514
	37	0.65757	0.44182	0.258013	0.134054	0.0723056
	37.2	0.658705	0.443339	0.259119	0.134721	0.0727549
	37.4	0.659511	0.444613	0.259729	0.134471	0.0723129
	37.6	0.661172	0.446507	0.261275	0.135531	0.0728544
	37.8	0.662842	0.448219	0.262437	0.135838	0.0729263
	38	0.663813	0.449532	0.263353	0.135981	0.0729485
	38.2	0.664813	0.45131	0.264666	0.136176	0.0732152
	38.4	0.666289	0.452374	0.265639	0.136934	0.0733422
	38.6	0.667578	0.453454	0.266787	0.137474	0.0738591
	38.8	0.668765	0.454656	0.267611	0.138048	0.0738779
	39	0.669842	0.455613	0.268715	0.138718	0.0738424
	39.2	0.671011	0.45726	0.270029	0.139346	0.0737899
	39.4	0.672209	0.458596	0.270815	0.140053	0.0738914
	39.6	0.673371	0.460061	0.271726	0.140689	0.0742677
	39.8	0.674568	0.461453	0.272518	0.141473	0.0745007
	40	0.676013	0.463087	0.273657	0.142114	0.0744468
	40.2	0.676968	0.464527	0.274418	0.14268	0.0748525
	40.4	0.678289	0.465883	0.275197	0.143249	0.0750317
	40.6	0.679743	0.467527	0.276009	0.143943	0.0751857
	40.8	0.680834	0.468518	0.276542	0.14447	0.0750771
	41	0.682156	0.470244	0.277412	0.145156	0.0755634
	41.2	0.683074	0.471831	0.278168	0.146064	0.0757335
	41.4	0.684069	0.473688	0.279372	0.146838	0.0762372
	41.6	0.685522	0.475698	0.281279	0.147992	0.077043
	41.8	0.686854	0.477209	0.282424	0.148858	0.0776253
	42	0.687774	0.478891	0.283662	0.149749	0.0782019
	42.2	0.689396	0.480984	0.285465	0.150983	0.0792101
	42.4	0.691098	0.482047	0.28689	0.152195	0.0796363
	42.6	0.691755	0.483489	0.287778	0.152634	0.0799039
	42.8	0.692857	0.48509	0.288595	0.153018	0.0799281
	43	0.693582	0.485905	0.289707	0.15306	0.0799187
	43.2	0.695	0.487391	0.290984	0.153565	0.0803987
	43.4	0.696482	0.488654	0.292139	0.15419	0.0807004
	43.6	0.697606	0.489874	0.293065	0.154394	0.0809848
	43.8	0.698575	0.49105	0.294248	0.155229	0.0814734
	44	0.699609	0.492557	0.295678	0.155714	0.0819228
	44.2	0.700164	0.493416	0.295925	0.156028	0.0818375
	44.4	0.700958	0.494215	0.296095	0.156283	0.0815059
	44.6	0.702181	0.495609	0.296785	0.157264	0.0818389
	44.8	0.702699	0.496914	0.297611	0.157785	0.0819217
	45	0.704075	0.498666	0.298845	0.158758	0.0829675
	45.2	0.704954	0.500259	0.299846	0.15968	0.0835404
	45.4	0.705576	0.501367	0.30056	0.159894	0.0838997
	45.6	0.706593	0.50254	0.301463	0.16034	0.0839512
	45.8	0.707703	0.503455	0.302152	0.160829	0.084358
	46	0.708608	0.504903	0.303204	0.161242	0.0848477
	46.2	0.709473	0.506093	0.304124	0.161718	0.085097
	46.4	0.710291	0.507152	0.304966	0.162556	0.0853472
	46.6	0.71107	0.508509	0.305585	0.163205	0.08585
	46.8	0.712538	0.509871	0.306624	0.163971	0.0863901
	47	0.713376	0.510809	0.307696	0.16423	0.0870628
	47.2	0.714785	0.512006	0.308811	0.165254	0.0877074
	47.4	0.715802	0.513241	0.309927	0.165956	0.0878567
	47.6	0.716429	0.514157	0.310531	0.166309	0.0881702
	47.8	0.71769	0.515485	0.311798	0.167298	0.088687
	48	0.718639	0.516754	0.312472	0.168064	0.088799
	48.2	0.719116	0.517734	0.312849	0.168332	0.088892
	48.4	0.719897	0.51876	0.31358	0.169047	0.0889838
	48.6	0.720781	0.520294	0.314732	0.169886	0.0889942
	48.8	0.721223	0.521678	0.315676	0.170202	0.0888435
	49	0.722553	0.522573	0.316803	0.170801	0.0892934
	49.2	0.723131	0.523347	0.317091	0.170988	0.0889724
	49.4	0.723761	0.523849	0.317508	0.170839	0.0881161
	49.6	0.724556	0.524998	0.318544	0.171565	0.0881294
	49.8	0.725236	0.526224	0.319475	0.171849	0.0883582
	50	0.725946	0.527679	0.320571	0.172397	0.088805
	50.2	0.726795	0.529243	0.321934	0.173354	0.0893228
	50.4	0.72784	0.530782	0.323162	0.174123	0.0900438
	50.6	0.729083	0.532302	0.324423	0.174763	0.090768
	50.8	0.729895	0.53345	0.32563	0.175321	0.0912994
	51	0.730545	0.534547	0.326796	0.17548	0.0915748
	51.2	0.73176	0.536281	0.32797	0.176575	0.0921563
	51.4	0.732487	0.53754	0.328741	0.176994	0.0923627
	51.6	0.733671	0.538901	0.329812	0.177579	0.0931827
	51.8	0.734714	0.540142	0.331087	0.178347	0.0937753
	52	0.735291	0.541399	0.331799	0.178891	0.0945978
	52.2	0.73546	0.542279	0.332441	0.179329	0.0950718
	52.4	0.736554	0.543445	0.333666	0.180494	0.0956115
	52.6	0.737247	0.544064	0.334558	0.18085	0.0954727
	52.8	0.738418	0.54543	0.335611	0.18183	0.0963505
	53	0.739331	0.546098	0.336222	0.182492	0.0966394
	53.2	0.74075	0.547245	0.337009	0.183035	0.0969419
	53.4	0.741374	0.548216	0.337992	0.183517	0.0967286
	53.6	0.74218	0.549865	0.339508	0.184454	0.0978884
	53.8	0.743119	0.551195	0.340559	0.185042	0.0984978
	54	0.743761	0.552009	0.341425	0.1855	0.0988419
	54.2	0.744906	0.553206	0.342608	0.18655	0.0990842
	54.4	0.745489	0.554221	0.343079	0.186734	0.0989404
	54.6	0.746229	0.555259	0.343745	0.1871	0.0984354
	54.8	0.746891	0.556287	0.344631	0.187694	0.0982647
	55	0.748209	0.558068	0.345757	0.18854	0.098319
	55.2	0.749235	0.559792	0.346596	0.189427	0.0986655
	55.4	0.7497	0.560444	0.346956	0.189747	0.0983012
	55.6	0.750558	0.561659	0.347851	0.190269	0.0987477
	55.8	0.750751	0.562323	0.34817	0.190567	0.098605
	56	0.751513	0.563783	0.348673	0.191296	0.0993061
	56.2	0.75176	0.564095	0.349043	0.19168	0.0989102
	56.4	0.752687	0.565578	0.350264	0.192582	0.100024
	56.6	0.753035	0.566139	0.350712	0.192658	0.100439
	56.8	0.753576	0.567488	0.351528	0.193237	0.101221
	57	0.753697	0.567688	0.351863	0.193614	0.101254
	57.2	0.754069	0.567924	0.352784	0.193808	0.101213
	57.4	0.753923	0.568412	0.353771	0.194439	0.101211
	57.6	0.754654	0.569614	0.354968	0.195127	0.101916
	57.8	0.754673	0.570221	0.355754	0.195756	0.101855
	58	0.75523	0.571	0.356381	0.196182	0.101833
	58.2	0.75577	0.572213	0.357054	0.196477	0.101792
	58.4	0.75595	0.573204	0.357572	0.196357	0.101628
	58.6	0.756716	0.574503	0.358597	0.197163	0.102148
	58.8	0.757516	0.575496	0.359437	0.198088	0.102669
	59	0.758448	0.576651	0.360232	0.199069	0.102946
	59.2	0.758788	0.57763	0.360755	0.199479	0.103114
	59.4	0.759439	0.578795	0.361342	0.199951	0.103517
	59.6	0.760572	0.580129	0.362586	0.200997	0.104777
	59.8	0.761547	0.581338	0.363501	0.201513	0.105606
	60	0.762312	0.582241	0.363967	0.201676	0.106012
	60.2	0.762515	0.582453	0.364437	0.201761	0.10604
	60.4	0.763102	0.583848	0.365474	0.202467	0.107052
	60.6	0.763451	0.584383	0.365813	0.202487	0.106906
	60.8	0.764078	0.585116	0.36678	0.203086	0.107401
	61	0.765012	0.585992	0.367907	0.203954	0.107544
	61.2	0.765899	0.587021	0.369403	0.204303	0.107343
	61.4	0.766782	0.588426	0.370781	0.204905	0.107924
	61.6	0.76765	0.589795	0.371963	0.205479	0.108366
	61.8	0.767877	0.590783	0.372718	0.205734	0.108207
	62	0.768264	0.591685	0.373028	0.205781	0.108054
	62.2	0.768842	0.592549	0.373994	0.206147	0.108572
	62.4	0.769395	0.593467	0.375027	0.206738	0.108845
	62.6	0.770255	0.593948	0.37596	0.207529	0.109703
	62.8	0.770532	0.594347	0.376703	0.208142	0.109611
	63	0.771019	0.595357	0.377881	0.20861	0.109977
	63.2	0.771547	0.596592	0.379101	0.209111	0.110643
	63.4	0.772283	0.597415	0.379634	0.209509	0.110938
	63.6	0.772925	0.597922	0.380312	0.209775	0.11151
	63.8	0.773786	0.599138	0.380906	0.210187	0.111814
	64	0.773779	0.599871	0.381165	0.210417	0.111356
	64.2	0.774498	0.60114	0.38202	0.211405	0.112023
	64.4	0.775173	0.602097	0.382642	0.212031	0.112108
	64.6	0.775809	0.603613	0.383425	0.213138	0.112645
	64.8	0.776829	0.604932	0.38461	0.214118	0.11341
	65	0.778052	0.60657	0.385956	0.215107	0.113615
	65.2	0.778401	0.607544	0.386377	0.215319	0.113641
	65.4	0.778521	0.608379	0.386615	0.215736	0.113982
	65.6	0.778828	0.608689	0.386662	0.216229	0.113782
	65.8	0.778961	0.60938	0.387181	0.216876	0.113973
	66	0.779096	0.609811	0.388041	0.217225	0.114415
	66.2	0.780222	0.611066	0.389682	0.218709	0.115442
	66.4	0.780643	0.611796	0.390787	0.219562	0.115945
	66.6	0.780816	0.611937	0.391817	0.220632	0.116385
	66.8	0.780699	0.612667	0.392756	0.221198	0.116361
	67	0.780819	0.613404	0.393586	0.221391	0.116383
	67.2	0.781371	0.614091	0.394486	0.222084	0.116982
	67.4	0.7819	0.614768	0.394722	0.222569	0.117037
	67.6	0.782974	0.616076	0.395866	0.223504	0.118093
	67.8	0.783677	0.617381	0.396945	0.224182	0.118651
	68	0.784098	0.618028	0.397586	0.224514	0.118836
	68.2	0.785304	0.619144	0.398653	0.22538	0.119933
	68.4	0.785962	0.620085	0.399402	0.226009	0.120207
	68.6	0.786671	0.621606	0.400457	0.226917	0.120537
	68.8	0.787009	0.62213	0.40085	0.226803	0.120053
	69	0.787085	0.622725	0.401436	0.226971	0.119454
	69.2	0.787253	0.623391	0.401829	0.227116	0.119425
	69.4	0.787627	0.624169	0.402666	0.227528	0.119742
	69.6	0.787593	0.624386	0.403121	0.227846	0.119766
	69.8	0.788004	0.625232	0.404286	0.228515	0.12035
	70	0.788022	0.625656	0.4052	0.22854	0.120399
	70.2	0.78848	0.626989	0.405963	0.22953	0.120887
	70.4	0.788462	0.627485	0.406575	0.23004	0.121298
	70.6	0.788352	0.628007	0.407479	0.230608	0.121208
	70.8	0.788273	0.628637	0.407639	0.230763	0.121331
	71	0.788835	0.629372	0.408129	0.231501	0.121627
	71.2	0.789739	0.63051	0.408794	0.232428	0.122577
	71.4	0.79065	0.631424	0.409325	0.233233	0.123005
	71.6	0.791684	0.632618	0.410148	0.234029	0.123639
	71.8	0.792202	0.633447	0.410514	0.234639	0.12419
	72	0.793438	0.634442	0.411085	0.235848	0.124737
	72.2	0.793997	0.635466	0.411649	0.236548	0.124992
	72.4	0.794782	0.636578	0.412594	0.23731	0.125462
	72.6	0.795462	0.637726	0.41367	0.237983	0.125203
	72.8	0.795292	0.637809	0.414221	0.238022	0.125275
	73	0.795818	0.638409	0.415194	0.238492	0.12584
	73.2	0.796768	0.63951	0.416494	0.23915	0.126625
	73.4	0.796735	0.640093	0.417435	0.23906	0.126912
	73.6	0.796938	0.640287	0.418092	0.23936	0.127218
	73.8	0.797517	0.640866	0.418979	0.239586	0.127402
	74	0.797357	0.641833	0.419714	0.239302	0.12748
	74.2	0.797867	0.642752	0.420321	0.239633	0.127887
	74.4	0.798086	0.643363	0.421021	0.23966	0.12791
	74.6	0.797863	0.643625	0.421288	0.239572	0.127752
	74.8	0.797643	0.643792	0.420968	0.239267	0.127545
	75	0.798458	0.645007	0.422028	0.240174	0.12776
	75.2	0.798996	0.645929	0.42266	0.240937	0.127754
	75.4	0.7994	0.6466	0.423321	0.241517	0.127909
	75.6	0.799864	0.647596	0.423576	0.242367	0.127883
	75.8	0.800395	0.648429	0.424017	0.243166	0.128165
	76	0.801134	0.649378	0.425218	0.243993	0.128608
	76.2	0.801638	0.650075	0.426277	0.244834	0.128822
	76.4	0.802707	0.651491	0.427634	0.246167	0.129977
	76.6	0.803425	0.652458	0.428705	0.247026	0.130711
	76.8	0.803403	0.652373	0.428916	0.247497	0.13104
	77	0.804045	0.653181	0.430279	0.248526	0.131785
	77.2	0.804415	0.653955	0.431165	0.249128	0.132339
	77.4	0.804295	0.654316	0.431703	0.249449	0.132278
	77.6	0.804949	0.655134	0.432221	0.250256	0.132891
	77.8	0.80501	0.656007	0.432794	0.250649	0.13292
	78	0.805191	0.656645	0.433389	0.250798	0.132982
	78.2	0.805114	0.656731	0.43328	0.250626	0.132984
	78.4	0.805002	0.657562	0.433548	0.250657	0.132845
	78.6	0.804992	0.658048	0.433846	0.250936	0.133032
	78.8	0.805322	0.659085	0.434491	0.251434	0.133402
	79	0.80589	0.66039	0.435617	0.252882	0.133716
	79.2	0.806372	0.660965	0.436226	0.253597	0.133963
	79.4	0.806983	0.661923	0.436684	0.254284	0.134509
	79.6	0.807596	0.662586	0.437471	0.254835	0.134983
	79.8	0.807923	0.663171	0.438474	0.25512	0.135501
	80	0.808395	0.663587	0.439482	0.255651	0.135679
	80.2	0.809125	0.664411	0.440447	0.256544	0.13602
	80.4	0.809307	0.66456	0.440798	0.256787	0.136118
	80.6	0.8096	0.664361	0.441441	0.25679	0.136454
	80.8	0.809604	0.664362	0.441806	0.257176	0.136415
	81	0.809804	0.664656	0.443001	0.2576	0.137373
	81.2	0.809943	0.664842	0.443488	0.257783	0.137925
	81.4	0.810447	0.665602	0.444565	0.258343	0.138242
	81.6	0.810798	0.666192	0.445214	0.258818	0.138644
	81.8	0.810989	0.666447	0.445521	0.259094	0.138471
	82	0.811139	0.666845	0.446107	0.258978	0.138457
	82.2	0.811589	0.667723	0.446748	0.259292	0.13879
	82.4	0.811915	0.668742	0.447705	0.259862	0.138761
	82.6	0.812291	0.669324	0.448323	0.260298	0.138882
	82.8	0.812333	0.670214	0.44898	0.260777	0.139153
	83	0.812564	0.671009	0.449692	0.261693	0.139364
	83.2	0.812796	0.67185	0.449887	0.262344	0.139772
	83.4	0.813019	0.672644	0.450055	0.26269	0.139826
	83.6	0.812858	0.673369	0.450353	0.262863	0.139692
	83.8	0.812966	0.674015	0.450576	0.263434	0.139731
	84	0.813427	0.674751	0.450921	0.264066	0.139315
	84.2	0.813351	0.675467	0.451659	0.264948	0.139484
	84.4	0.813363	0.675463	0.451946	0.265397	0.139404
	84.6	0.81356	0.675964	0.452702	0.2658	0.139854
	84.8	0.813831	0.677019	0.453943	0.266877	0.1409
	85	0.813704	0.67723	0.454709	0.267285	0.141272
	85.2	0.813942	0.678089	0.455555	0.268013	0.141552
	85.4	0.814322	0.678659	0.456299	0.268609	0.142025
	85.6	0.814454	0.678792	0.456569	0.268797	0.14191
	85.8	0.814748	0.678848	0.456978	0.268514	0.141599
	86	0.815289	0.679741	0.458115	0.269038	0.141913
	86.2	0.815874	0.679982	0.458618	0.269163	0.141847
	86.4	0.815998	0.680543	0.459194	0.269551	0.141679
	86.6	0.81645	0.681187	0.459868	0.270229	0.142033
	86.8	0.816565	0.681529	0.460362	0.270964	0.142558
	87	0.816633	0.682303	0.460441	0.271717	0.14303
	87.2	0.817283	0.68318	0.460821	0.272547	0.143279
	87.4	0.817872	0.683997	0.46159	0.273247	0.14342
	87.6	0.817986	0.684752	0.461822	0.273908	0.143278
	87.8	0.818986	0.68574	0.46257	0.274962	0.1441
	88	0.819328	0.686149	0.463225	0.275633	0.144427
	88.2	0.819218	0.686655	0.463992	0.276299	0.144685
	88.4	0.819466	0.687442	0.464734	0.2766	0.145128
	88.6	0.819208	0.687714	0.465087	0.276673	0.14534
	88.8	0.819179	0.688176	0.465814	0.276885	0.14602
	89	0.818873	0.688235	0.466016	0.276981	0.145725
	89.2	0.819607	0.689174	0.467022	0.277558	0.146418
	89.4	0.819769	0.689293	0.467521	0.277483	0.147024
	89.6	0.820372	0.689667	0.468152	0.277345	0.147288
	89.8	0.820836	0.689924	0.46897	0.27733	0.147306
	90	0.821678	0.690917	0.469623	0.278167	0.14817
	90.2	0.822073	0.690924	0.469965	0.277809	0.148372
	90.4	0.822632	0.691696	0.470918	0.278927	0.148886
	90.6	0.822573	0.692038	0.471186	0.279145	0.149555
	90.8	0.822497	0.692099	0.471601	0.279442	0.149769
	91	0.822684	0.692681	0.472107	0.27994	0.149927
	91.2	0.823143	0.693339	0.473179	0.280942	0.14997
	91.4	0.823241	0.693968	0.473811	0.281389	0.150415
	91.6	0.82348	0.694824	0.474574	0.282511	0.150779
	91.8	0.824171	0.69572	0.475727	0.283443	0.151771
	92	0.824089	0.695842	0.476754	0.284154	0.151984
	92.2	0.824242	0.696751	0.477773	0.284981	0.152188
	92.4	0.824127	0.697334	0.478354	0.285631	0.152334
	92.6	0.824211	0.698192	0.47885	0.286379	0.152489
	92.8	0.824575	0.698784	0.479292	0.287008	0.152418
	93	0.824961	0.699762	0.47977	0.287928	0.152979
	93.2	0.825922	0.700642	0.4806	0.288564	0.153988
	93.4	0.826002	0.701264	0.481049	0.289113	0.154452
	93.6	0.826597	0.701782	0.481691	0.289872	0.155029
	93.8	0.826748	0.702297	0.482359	0.290323	0.155196
	94	0.827225	0.702821	0.482701	0.290417	0.155737
	94.2	0.827256	0.703271	0.482603	0.290311	0.155757
	94.4	0.826924	0.703489	0.482669	0.290758	0.155999
	94.6	0.827073	0.704103	0.483378	0.290986	0.156414
	94.8	0.826883	0.704026	0.483972	0.291326	0.156244
	95	0.827285	0.70486	0.484798	0.292154	0.156552
	95.2	0.826698	0.704979	0.48508	0.292083	0.156327
	95.4	0.827167	0.705131	0.485961	0.292171	0.156728
	95.6	0.827619	0.705589	0.486955	0.292716	0.156589
	95.8	0.827738	0.705872	0.487988	0.292742	0.156575
	96	0.828435	0.706529	0.489107	0.293168	0.156707
	96.2	0.828703	0.706792	0.489417	0.293246	0.156619
	96.4	0.828578	0.706908	0.489585	0.293463	0.15634
	96.6	0.829286	0.707584	0.490336	0.294095	0.156761
	96.8	0.829612	0.707869	0.490863	0.294645	0.157053
	97	0.830013	0.708595	0.491445	0.295042	0.157925
	97.2	0.83053	0.708867	0.492333	0.295436	0.15837
	97.4	0.830555	0.709254	0.492697	0.29611	0.158452
	97.6	0.83037	0.709232	0.49288	0.296411	0.158448
	97.8	0.830475	0.70972	0.493335	0.296757	0.158479
	98	0.830893	0.710336	0.493645	0.297183	0.159244
	98.2	0.831034	0.71081	0.493507	0.29799	0.159562
	98.4	0.831094	0.710881	0.493764	0.298533	0.15977
	98.6	0.831759	0.711624	0.494627	0.299314	0.160174
	98.8	0.831672	0.711965	0.494897	0.299973	0.1603
	99	0.831819	0.71286	0.495559	0.300706	0.160683
	99.2	0.831717	0.713117	0.495977	0.300987	0.160761
	99.4	0.832543	0.713851	0.497149	0.301708	0.16121
	99.6	0.832941	0.714744	0.497984	0.302325	0.161875
	99.8	0.832752	0.715431	0.499015	0.302727	0.162609
	100	0.83326	0.716428	0.499783	0.303302	0.163434
	100.2	0.832728	0.716666	0.499941	0.303367	0.163531
	100.4	0.832802	0.717303	0.50071	0.30403	0.164102
	100.6	0.833512	0.718226	0.501903	0.304887	0.164813
	100.8	0.833931	0.719003	0.50262	0.30531	0.165499
	101	0.834159	0.719742	0.503074	0.305293	0.165908
	101.2	0.834364	0.720234	0.503834	0.30566	0.166174
	101.4	0.834447	0.720714	0.504442	0.306155	0.166172
	101.6	0.834511	0.72117	0.504907	0.306488	0.16632
	101.8	0.83482	0.721393	0.505205	0.306999	0.166279
	102	0.835225	0.721637	0.505333	0.307381	0.166472
	102.2	0.835549	0.721442	0.505303	0.307822	0.166107
	102.4	0.835801	0.721602	0.505488	0.308159	0.166061
	102.6	0.836355	0.722313	0.506635	0.309108	0.166521
	102.8	0.836674	0.723241	0.507573	0.309965	0.166983
	103	0.836829	0.723772	0.507882	0.31059	0.167193
	103.2	0.836965	0.724159	0.508182	0.311048	0.167187
	103.4	0.83674	0.72402	0.50822	0.311358	0.166826
	103.6	0.836326	0.724345	0.508601	0.311703	0.167069
	103.8	0.836201	0.724824	0.508922	0.311967	0.167274
	104	0.836193	0.725252	0.508882	0.312246	0.167304
	104.2	0.835796	0.725385	0.508977	0.312256	0.167259
	104.4	0.836315	0.726348	0.509667	0.312921	0.167771
	104.6	0.836314	0.726889	0.510251	0.313209	0.168189
	104.8	0.836952	0.727809	0.510895	0.313756	0.169102
	105	0.837155	0.728442	0.511587	0.314073	0.169524
	105.2	0.837694	0.728991	0.512433	0.314616	0.170006
	105.4	0.837908	0.729484	0.51327	0.314833	0.170175
	105.6	0.838204	0.7295	0.513209	0.315341	0.170126
	105.8	0.838516	0.729221	0.513661	0.315581	0.169937
	106	0.839009	0.72948	0.514161	0.315617	0.17019
	106.2	0.839478	0.729502	0.514917	0.316146	0.170746
	106.4	0.840047	0.72999	0.515794	0.316542	0.171385
	106.6	0.840941	0.730993	0.51731	0.317548	0.172464
	106.8	0.841175	0.731685	0.517845	0.318186	0.173043
	107	0.841213	0.731813	0.51804	0.318788	0.173025
	107.2	0.841216	0.73212	0.518517	0.319286	0.172739
	107.4	0.841122	0.732507	0.518974	0.319732	0.172578
	107.6	0.840848	0.732739	0.519745	0.320046	0.17353
	107.8	0.841263	0.733154	0.520543	0.320645	0.174103
	108	0.840928	0.733488	0.521254	0.320964	0.17425
	108.2	0.840771	0.733877	0.522084	0.321685	0.174706
	108.4	0.840823	0.734703	0.523032	0.322061	0.175287
	108.6	0.840596	0.73492	0.523429	0.322086	0.175312
	108.8	0.841707	0.735763	0.524293	0.322903	0.175811
	109	0.841915	0.735956	0.524719	0.323107	0.176055
	109.2	0.841879	0.736196	0.524731	0.322953	0.176027
	109.4	0.841621	0.736148	0.524462	0.322685	0.175321
	109.6	0.841363	0.73569	0.524139	0.322498	0.174745
	109.8	0.841172	0.735871	0.524364	0.322325	0.175098
	110	0.841213	0.736141	0.524452	0.322063	0.175209
	110.2	0.840935	0.736388	0.524767	0.322353	0.175662
	110.4	0.840818	0.736672	0.524871	0.322442	0.175586
	110.6	0.840383	0.737013	0.525064	0.32274	0.175614
	110.8	0.840046	0.737411	0.525238	0.323088	0.175536
	111	0.840176	0.73801	0.525706	0.323744	0.175782
	111.2	0.839958	0.738336	0.525947	0.324304	0.175581
	111.4	0.839907	0.738818	0.526374	0.325315	0.176343
	111.6	0.840268	0.738924	0.527235	0.326496	0.177143
	111.8	0.840946	0.739694	0.528228	0.327772	0.177657
	112	0.840939	0.739877	0.528779	0.328347	0.177714
	112.2	0.841258	0.740202	0.529555	0.329282	0.177752
	112.4	0.841187	0.740707	0.529987	0.329682	0.177991
	112.6	0.841607	0.741063	0.5301	0.330265	0.17784
	112.8	0.842839	0.742039	0.531229	0.331682	0.178625
	113	0.842946	0.742226	0.531354	0.332311	0.178817
	113.2	0.843049	0.742352	0.531325	0.332186	0.178673
	113.4	0.843226	0.742575	0.531925	0.332504	0.178634
	113.6	0.843501	0.743064	0.532459	0.332807	0.179075
	113.8	0.844053	0.743707	0.533045	0.333102	0.179818
	114	0.844284	0.744115	0.533595	0.33302	0.180141
	114.2	0.844258	0.744537	0.534182	0.333649	0.180601
	114.4	0.844294	0.744567	0.534335	0.333747	0.180383
	114.6	0.84403	0.744705	0.534942	0.33381	0.180324
	114.8	0.845	0.745529	0.536106	0.334521	0.181077
	115	0.845398	0.74595	0.536813	0.33525	0.181632
	115.2	0.84534	0.745991	0.536944	0.336006	0.181906
	115.4	0.845871	0.746151	0.537509	0.336615	0.182421
	115.6	0.846372	0.74632	0.538299	0.337107	0.182734
	115.8	0.846419	0.74691	0.538791	0.337529	0.183304
	116	0.846073	0.747012	0.538879	0.337609	0.183245
	116.2	0.846389	0.747413	0.539137	0.338134	0.183249
	116.4	0.846104	0.747303	0.538945	0.33844	0.183749
	116.6	0.84676	0.74782	0.539496	0.339106	0.184066
	116.8	0.847278	0.748513	0.540222	0.339863	0.184473
	117	0.847443	0.748636	0.540296	0.340228	0.184748
	117.2	0.847791	0.749369	0.541194	0.340747	0.185483
	117.4	0.847578	0.749582	0.541957	0.341053	0.186
	117.6	0.847418	0.750099	0.542407	0.341129	0.186225
	117.8	0.847243	0.750527	0.543088	0.341278	0.186578
	118	0.847052	0.751167	0.543687	0.3418	0.186974
	118.2	0.847061	0.751747	0.544343	0.342532	0.187124
	118.4	0.846912	0.752139	0.544839	0.342851	0.187093
	118.6	0.847249	0.752806	0.545705	0.343577	0.187404
	118.8	0.847967	0.753721	0.546404	0.344489	0.187946
	119	0.848061	0.75414	0.546679	0.345177	0.188151
	119.2	0.8484	0.754604	0.546865	0.345945	0.188394
	119.4	0.848923	0.75511	0.547349	0.346385	0.188585
	119.6	0.849535	0.755902	0.547789	0.347296	0.189119
	119.8	0.849535	0.755902	0.547789	0.347296	0.189119
	120	0.849558	0.755029	0.547443	0.346243	0.188577
	120.2	0.84936	0.754579	0.546761	0.345138	0.188127
	120.4	0.849495	0.754005	0.546285	0.344484	0.187785
	120.6	0.849751	0.753873	0.545844	0.344008	0.187418
	120.8	0.850122	0.753705	0.545533	0.343503	0.187274
	121	0.85025	0.753459	0.54494	0.343116	0.187113
	121.2	0.850243	0.752927	0.544059	0.342469	0.186904
	121.4	0.850142	0.752462	0.543299	0.342369	0.186304
	121.6	0.850071	0.751985	0.542767	0.342571	0.186043
	121.8	0.849798	0.751409	0.542359	0.342751	0.185681
	122	0.849506	0.751026	0.541979	0.343336	0.185741
	122.2	0.849507	0.749991	0.541246	0.342888	0.185791
	122.4	0.849804	0.74977	0.541115	0.343197	0.186334
	122.6	0.849483	0.749279	0.540483	0.342883	0.186453
	122.8	0.84932	0.749071	0.540045	0.342868	0.186507
	123	0.84956	0.749493	0.540192	0.343338	0.187188
	123.2	0.849441	0.748958	0.53952	0.343314	0.187379
	123.4	0.849408	0.748565	0.539213	0.342915	0.187759
	123.6	0.849252	0.74827	0.539036	0.342944	0.187733
	123.8	0.848872	0.748059	0.538904	0.34302	0.187822
	124	0.848629	0.747747	0.538547	0.342984	0.187982
	124.2	0.848631	0.748126	0.538387	0.343104	0.188521
	124.4	0.848517	0.747918	0.538386	0.34325	0.188626
	124.6	0.848264	0.74822	0.538513	0.343284	0.18854
	124.8	0.847907	0.747842	0.538455	0.342922	0.188498
	125	0.846995	0.747074	0.537868	0.342855	0.188284
	125.2	0.846891	0.74644	0.537657	0.343202	0.188111
	125.4	0.846453	0.74591	0.537374	0.343251	0.187474
	125.6	0.846245	0.745392	0.537847	0.343415	0.187502
	125.8	0.845625	0.74502	0.537791	0.343097	0.187498
	126	0.845239	0.744752	0.537456	0.342518	0.187583
	126.2	0.845247	0.744496	0.537147	0.342244	0.187894
	126.4	0.84525	0.744062	0.537054	0.3422	0.187897
	126.6	0.844445	0.743476	0.536104	0.34098	0.18714
	126.8	0.844268	0.743422	0.535876	0.340864	0.187326
	127	0.844206	0.743462	0.535428	0.340776	0.18752
	127.2	0.843836	0.742986	0.535024	0.340968	0.187359
	127.4	0.843515	0.7428	0.534353	0.340814	0.187258
	127.6	0.843334	0.742703	0.534138	0.340467	0.18714
	127.8	0.843424	0.74302	0.533903	0.340277	0.186922
	128	0.842944	0.74264	0.532951	0.339776	0.186385
	128.2	0.842773	0.742708	0.533362	0.33969	0.186391
	128.4	0.841859	0.741996	0.532881	0.339505	0.185969
	128.6	0.841538	0.74211	0.532805	0.339801	0.185922
	128.8	0.841588	0.741814	0.532645	0.340118	0.186201
	129	0.841109	0.741427	0.532675	0.340425	0.186125
	129.2	0.841515	0.741571	0.532793	0.341341	0.186335
	129.4	0.840956	0.741377	0.532349	0.340796	0.186284
	129.6	0.84079	0.741221	0.532678	0.341147	0.186309
	129.8	0.840279	0.741214	0.532411	0.340819	0.186654
	130	0.840133	0.740767	0.532488	0.340881	0.186914
	130.2	0.840514	0.740693	0.532724	0.341226	0.187435
	130.4	0.840396	0.740027	0.532631	0.340906	0.187454
	130.6	0.840517	0.740293	0.532762	0.341457	0.187627
	130.8	0.840808	0.740497	0.532836	0.342105	0.188314
	131	0.840704	0.740183	0.532638	0.342233	0.188714
	131.2	0.840663	0.739742	0.532466	0.342131	0.188799
	131.4	0.840324	0.739321	0.531927	0.34144	0.188441
	131.6	0.839997	0.739169	0.531669	0.340875	0.18839
	131.8	0.8396	0.738637	0.53103	0.340885	0.187919
	132	0.838924	0.737803	0.530558	0.340856	0.187492
	132.2	0.838173	0.737263	0.530344	0.340556	0.187327
	132.4	0.837569	0.736632	0.529776	0.340355	0.187134
	132.6	0.83751	0.736417	0.529551	0.34036	0.186797
	132.8	0.837251	0.735856	0.529485	0.340247	0.18656
	133	0.836364	0.734901	0.529034	0.339749	0.185892
	133.2	0.835911	0.734314	0.528166	0.339851	0.185853
	133.4	0.835371	0.733655	0.52748	0.339143	0.185232
	133.6	0.835021	0.733256	0.527319	0.339123	0.184836
	133.8	0.834547	0.732947	0.527046	0.338753	0.184902
	134	0.834334	0.732454	0.527029	0.338814	0.184962
	134.2	0.834595	0.73276	0.527216	0.338866	0.18485
	134.4	0.834248	0.73256	0.527175	0.339078	0.184892
	134.6	0.834309	0.732864	0.52737	0.339713	0.18526
	134.8	0.834026	0.732728	0.527117	0.339478	0.185095
	135	0.833689	0.732312	0.52717	0.339465	0.184778
	135.2	0.833803	0.732462	0.527482	0.339633	0.18481
	135.4	0.833605	0.732486	0.527156	0.339883	0.184715
	135.6	0.833436	0.732379	0.526722	0.340061	0.185295
	135.8	0.833409	0.732319	0.526771	0.34035	0.185622
	136	0.833249	0.73207	0.5269	0.340696	0.185722
	136.2	0.833077	0.731404	0.526653	0.340229	0.185608
	136.4	0.833701	0.731572	0.527124	0.34063	0.185974
	136.6	0.833857	0.731342	0.527281	0.340657	0.186038
	136.8	0.833349	0.730992	0.527036	0.340214	0.185953
	137	0.832937	0.730627	0.526557	0.339799	0.186053
	137.2	0.832618	0.730703	0.526154	0.339741	0.186086
	137.4	0.832304	0.730401	0.525975	0.339329	0.185661
	137.6	0.832319	0.730202	0.525914	0.339024	0.18602
	137.8	0.831994	0.729783	0.525739	0.338752	0.18608
	138	0.831881	0.729605	0.525602	0.338635	0.186596
	138.2	0.831665	0.729354	0.525126	0.338311	0.186486
	138.4	0.831011	0.728839	0.524503	0.337806	0.186647
	138.6	0.830833	0.728379	0.524227	0.337566	0.18626
	138.8	0.830582	0.727883	0.523943	0.337639	0.186039
	139	0.830294	0.727349	0.523735	0.337697	0.185997
	139.2	0.830065	0.726986	0.523328	0.337809	0.18618
	139.4	0.829902	0.726566	0.522817	0.338155	0.186572
	139.6	0.829724	0.726031	0.522595	0.337954	0.186834
	139.8	0.829418	0.726041	0.522501	0.338136	0.186726
	140	0.829145	0.725563	0.522166	0.338294	0.185958
	140.2	0.828788	0.725579	0.521917	0.338149	0.18563
	140.4	0.828422	0.72559	0.52175	0.338316	0.185155
	140.6	0.828238	0.725878	0.521665	0.33803	0.18487
	140.8	0.827844	0.725831	0.521397	0.338224	0.184508
	141	0.827431	0.725999	0.52118	0.338316	0.184569
	141.2	0.827209	0.725755	0.521322	0.338239	0.184359
	141.4	0.827139	0.725635	0.521368	0.338041	0.184492
	141.6	0.82712	0.72583	0.521416	0.338107	0.184832
	141.8	0.827002	0.725982	0.52159	0.338499	0.18514
	142	0.826707	0.725998	0.521351	0.338078	0.185233
	142.2	0.826408	0.725408	0.521077	0.337832	0.185165
	142.4	0.826641	0.725418	0.521409	0.337835	0.185675
	142.6	0.826613	0.724638	0.521113	0.337574	0.185275
	142.8	0.826511	0.724369	0.520921	0.337581	0.185629
	143	0.826027	0.723579	0.520534	0.337053	0.185389
	143.2	0.825308	0.723104	0.520177	0.336867	0.185139
	143.4	0.82545	0.723216	0.520283	0.336965	0.185582
	143.6	0.825279	0.723353	0.520223	0.336572	0.185123
	143.8	0.825309	0.723694	0.520032	0.3367	0.185019
	144	0.825217	0.72356	0.519324	0.336589	0.18467
	144.2	0.824985	0.723431	0.518842	0.336411	0.184602
	144.4	0.825174	0.723225	0.518837	0.336502	0.184703
	144.6	0.825035	0.723136	0.518679	0.336688	0.184989
	144.8	0.824861	0.722629	0.519031	0.33707	0.185065
	145	0.824269	0.722124	0.518954	0.336612	0.185119
	145.2	0.824143	0.721865	0.519003	0.336736	0.185078
	145.4	0.824059	0.722031	0.518955	0.336936	0.184921
	145.6	0.823674	0.721776	0.519214	0.336873	0.184719
	145.8	0.823573	0.721939	0.519363	0.337223	0.184737
	146	0.823119	0.721632	0.519181	0.337075	0.184687
	146.2	0.823325	0.721623	0.51972	0.337493	0.185389
	146.4	0.823025	0.72144	0.519354	0.336863	0.185268
	146.6	0.822397	0.720983	0.5187	0.336468	0.184934
	146.8	0.821952	0.72088	0.518671	0.336694	0.18519
	147	0.820837	0.72028	0.518043	0.3359	0.184925
	147.2	0.820225	0.720382	0.517629	0.33578	0.185065
	147.4	0.820372	0.720618	0.51772	0.335825	0.18511
	147.6	0.820165	0.720259	0.516997	0.33533	0.1844
	147.8	0.820102	0.719851	0.516203	0.335085	0.184977
	148	0.819833	0.719989	0.515609	0.335035	0.185201
	148.2	0.819626	0.71976	0.515381	0.33516	0.185169
	148.4	0.8194	0.719333	0.51549	0.335236	0.185502
	148.6	0.819081	0.718498	0.515385	0.335008	0.185472
	148.8	0.819203	0.718039	0.515337	0.334881	0.185295
	149	0.819074	0.71751	0.51506	0.334478	0.184774
	149.2	0.818999	0.717265	0.514776	0.334927	0.184564
	149.4	0.818827	0.717207	0.514715	0.334637	0.184365
	149.6	0.81831	0.716314	0.514254	0.334233	0.184073
	149.8	0.818552	0.716665	0.514471	0.334513	0.184298
	150	0.818646	0.716491	0.514586	0.334645	0.18445
	150.2	0.818452	0.71658	0.514936	0.334166	0.184558
	150.4	0.817964	0.716406	0.514549	0.333876	0.184485
	150.6	0.818012	0.716664	0.515075	0.334346	0.184872
	150.8	0.817841	0.716579	0.515343	0.3344	0.18518
	151	0.817562	0.716416	0.515333	0.334027	0.185438
	151.2	0.817556	0.71621	0.515167	0.33405	0.185399
	151.4	0.817118	0.715791	0.514862	0.33377	0.185116
	151.6	0.8169	0.715677	0.514496	0.333876	0.185434
	151.8	0.816811	0.715776	0.514669	0.33438	0.186086
	152	0.816868	0.715921	0.514615	0.334708	0.185946
	152.2	0.816968	0.715684	0.514368	0.334766	0.185891
	152.4	0.816463	0.715106	0.514243	0.334414	0.185718
	152.6	0.816138	0.714494	0.51353	0.334056	0.185349
	152.8	0.815847	0.714393	0.513015	0.334222	0.185118
	153	0.81573	0.714129	0.51316	0.334216	0.184867
	153.2	0.814905	0.713443	0.512507	0.334354	0.184816
	153.4	0.814628	0.712927	0.511974	0.3339	0.184348
	153.6	0.814574	0.712305	0.511577	0.333855	0.184121
	153.8	0.814881	0.712541	0.51182	0.333971	0.184292
	154	0.814583	0.712434	0.511566	0.334142	0.184062
	154.2	0.81402	0.712405	0.511638	0.333935	0.183749
	154.4	0.813621	0.71237	0.511414	0.334213	0.183604
	154.6	0.813494	0.712519	0.511462	0.334067	0.183676
	154.8	0.8133	0.712497	0.511636	0.334075	0.184037
	155	0.812707	0.711941	0.511378	0.333904	0.183961
	155.2	0.812304	0.711541	0.511137	0.333586	0.183922
	155.4	0.811796	0.711542	0.511241	0.333691	0.184222
	155.6	0.812169	0.712168	0.511662	0.334178	0.184747
	155.8	0.812081	0.712147	0.511707	0.333929	0.184811
	156	0.812226	0.712134	0.51185	0.333508	0.18512
	156.2	0.812042	0.712449	0.511932	0.333078	0.185315
	156.4	0.811543	0.712043	0.511567	0.332818	0.185312
	156.6	0.811295	0.711917	0.511304	0.332411	0.185191
	156.8	0.811279	0.712049	0.511777	0.332804	0.185285
	157	0.811103	0.711637	0.511719	0.332753	0.185225
	157.2	0.810811	0.710907	0.511016	0.332419	0.185096
	157.4	0.81092	0.711082	0.511048	0.332546	0.185319
	157.6	0.810951	0.711158	0.511192	0.332968	0.185721
	157.8	0.810651	0.710775	0.511018	0.332937	0.185668
	158	0.810181	0.710649	0.510848	0.332976	0.185296
	158.2	0.809412	0.710288	0.510463	0.33264	0.184777
	158.4	0.80912	0.709681	0.510121	0.332682	0.184793
	158.6	0.809167	0.709556	0.510091	0.332709	0.185095
	158.8	0.809135	0.709234	0.509933	0.3328	0.185144
	159	0.808819	0.708706	0.509673	0.33238	0.185037
	159.2	0.808803	0.708316	0.509779	0.332562	0.184881
	159.4	0.80885	0.708033	0.509652	0.332306	0.184535
	159.6	0.808954	0.708188	0.510085	0.33218	0.184768
	159.8	0.80862	0.707329	0.509593	0.331609	0.184148
	160	0.808503	0.706578	0.509437	0.331321	0.183653
	160.2	0.808338	0.706254	0.509152	0.331207	0.183396
	160.4	0.8081	0.705614	0.508529	0.330937	0.183157
	160.6	0.807845	0.70513	0.508168	0.330404	0.182426
	160.8	0.807346	0.704981	0.507909	0.330577	0.182254
	161	0.806912	0.704674	0.507244	0.330555	0.182189
	161.2	0.806238	0.704736	0.506951	0.330569	0.182435
	161.4	0.805911	0.70552	0.507178	0.331014	0.182946
	161.6	0.80543	0.705484	0.506947	0.33122	0.182607
	161.8	0.804987	0.705348	0.506777	0.331376	0.182556
	162	0.804643	0.705558	0.506339	0.33137	0.182505
	162.2	0.804112	0.705544	0.506042	0.331681	0.182526
	162.4	0.804171	0.705284	0.505694	0.331404	0.18241
	162.6	0.803803	0.705515	0.50523	0.331309	0.182655
	162.8	0.803372	0.705235	0.504622	0.331033	0.182261
	163	0.803026	0.705049	0.504682	0.33125	0.182421
	163.2	0.803124	0.704616	0.504857	0.331651	0.182182
	163.4	0.803207	0.704515	0.505098	0.33124	0.182265
	163.6	0.80354	0.704836	0.50576	0.33151	0.182708
	163.8	0.8039	0.70428	0.505559	0.33145	0.182453
	164	0.8036	0.703601	0.505682	0.331371	0.182793
	164.2	0.803677	0.70322	0.505739	0.331049	0.183108
	164.4	0.803369	0.702749	0.505501	0.330312	0.183003
	164.6	0.802866	0.702289	0.505145	0.329865	0.182297
	164.8	0.802204	0.702347	0.505098	0.32966	0.182488
	165	0.801835	0.701821	0.504514	0.329492	0.182259
	165.2	0.801312	0.701783	0.504755	0.329002	0.1825
	165.4	0.80105	0.701958	0.504765	0.328779	0.182187
	165.6	0.800197	0.70098	0.504335	0.328436	0.181481
	165.8	0.799893	0.700394	0.504207	0.328266	0.181481
	166	0.799759	0.700233	0.503979	0.32778	0.181565
	166.2	0.799153	0.699637	0.503786	0.327414	0.181042
	166.4	0.798871	0.6989	0.503357	0.326386	0.180532
	166.6	0.798453	0.698754	0.503304	0.326612	0.18094
	166.8	0.798658	0.6986	0.503413	0.3268	0.180922
	167	0.798931	0.698679	0.504027	0.327293	0.181515
	167.2	0.799626	0.698768	0.504236	0.327501	0.181762
	167.4	0.799849	0.699064	0.50425	0.327536	0.182058
	167.6	0.79974	0.698986	0.503737	0.327426	0.182042
	167.8	0.799534	0.698936	0.503298	0.327177	0.182113
	168	0.799088	0.69898	0.502952	0.326782	0.182351
	168.2	0.798721	0.698882	0.50244	0.326238	0.182066
	168.4	0.798745	0.699287	0.502359	0.326537	0.182002
	168.6	0.79857	0.699537	0.501892	0.326976	0.181853
	168.8	0.798576	0.699679	0.501963	0.327565	0.182385
	169	0.798511	0.699784	0.501945	0.328076	0.182521
	169.2	0.797942	0.699707	0.501884	0.32839	0.182902
	169.4	0.797628	0.699779	0.501643	0.329082	0.182962
	169.6	0.797306	0.699253	0.501155	0.329265	0.183085
	169.8	0.797362	0.69883	0.501064	0.329423	0.183112
	170	0.797137	0.698765	0.501236	0.329528	0.183352
	170.2	0.796565	0.698249	0.500971	0.329642	0.183278
	170.4	0.796616	0.697734	0.501248	0.329631	0.183695
	170.6	0.796311	0.697306	0.501517	0.329547	0.183566
	170.8	0.796292	0.697266	0.501642	0.329444	0.183532
	171	0.79585	0.696671	0.50113	0.32862	0.182961
	171.2	0.795393	0.696141	0.500211	0.327796	0.182319
	171.4	0.79446	0.695482	0.499206	0.326559	0.181521
	171.6	0.793942	0.695532	0.498632	0.326004	0.18128
	171.8	0.79374	0.695645	0.498287	0.32522	0.181037
	172	0.793651	0.69541	0.498339	0.324923	0.18071
	172.2	0.793457	0.695055	0.498159	0.324858	0.180435
	172.4	0.793944	0.695582	0.498332	0.325487	0.18056
	172.6	0.793692	0.695225	0.498155	0.325936	0.180629
	172.8	0.793474	0.694969	0.498197	0.326085	0.180552
	173	0.792741	0.695043	0.497612	0.32573	0.180245
	173.2	0.792006	0.69462	0.496987	0.325609	0.180161
	173.4	0.791887	0.6948	0.496822	0.325556	0.18031
	173.6	0.791533	0.694561	0.496329	0.32553	0.180674
	173.8	0.791495	0.694316	0.49681	0.325783	0.180714
	174	0.791139	0.694701	0.497077	0.325931	0.180959
	174.2	0.791252	0.694444	0.496997	0.325772	0.181009
	174.4	0.791199	0.694169	0.497016	0.325502	0.180954
	174.6	0.790965	0.694041	0.497187	0.325271	0.180616
	174.8	0.791157	0.694629	0.497711	0.325623	0.181121
	175	0.791077	0.694257	0.497557	0.325629	0.180944
	175.2	0.791061	0.694354	0.497737	0.325798	0.181761
	175.4	0.79111	0.694392	0.497824	0.325929	0.18214
	175.6	0.791626	0.694808	0.498184	0.326569	0.18247
	175.8	0.791134	0.694343	0.498053	0.326107	0.181932
	176	0.791571	0.694219	0.498369	0.326401	0.182185
	176.2	0.791363	0.693717	0.498074	0.326504	0.181853
	176.4	0.791074	0.693362	0.497727	0.326282	0.181685
	176.6	0.790525	0.692293	0.497539	0.326106	0.181247
	176.8	0.790001	0.691825	0.4972	0.325368	0.180836
	177	0.789087	0.691298	0.496452	0.325033	0.180571
	177.2	0.788632	0.690547	0.49622	0.324836	0.180788
	177.4	0.787804	0.690103	0.49591	0.32437	0.180736
	177.6	0.787487	0.689438	0.495583	0.324352	0.180583
	177.8	0.787157	0.688924	0.495302	0.324198	0.17984
	178	0.786797	0.68861	0.494369	0.323783	0.179354
	178.2	0.786626	0.688079	0.494053	0.323662	0.179244
	178.4	0.786367	0.68771	0.493768	0.323789	0.178999
	178.6	0.786134	0.687588	0.493895	0.323729	0.178694
	178.8	0.786145	0.687495	0.493964	0.32375	0.178685
	179	0.786012	0.687274	0.493866	0.324001	0.178919
	179.2	0.786028	0.687454	0.493926	0.32401	0.179472
	179.4	0.78559	0.687606	0.493781	0.323867	0.179111
	179.6	0.78532	0.687477	0.493494	0.323473	0.178446
	179.8	0.78472	0.687699	0.493613	0.323112	0.178384
	180	0.785026	0.687945	0.49377	0.32326	0.178985
	180.2	0.784864	0.687688	0.493879	0.322891	0.178632
	180.4	0.784719	0.687983	0.494302	0.322521	0.178691
	180.6	0.784616	0.687848	0.494673	0.322597	0.178826
	180.8	0.78484	0.688029	0.494841	0.322635	0.178726
	181	0.784801	0.688362	0.495122	0.323133	0.179122
	181.2	0.784695	0.688215	0.495276	0.323059	0.179378
	181.4	0.78458	0.68812	0.494912	0.32317	0.179673
	181.6	0.785042	0.688158	0.494975	0.323659	0.180071
	181.8	0.785048	0.687985	0.494614	0.32373	0.180192
	182	0.785072	0.687556	0.494586	0.323725	0.180178
	182.2	0.784774	0.687218	0.494615	0.323667	0.180042
	182.4	0.784566	0.686608	0.49389	0.323448	0.179681
	182.6	0.784463	0.686444	0.493868	0.323647	0.179941
	182.8	0.784606	0.686202	0.493736	0.323878	0.180225
	183	0.784419	0.68627	0.493867	0.324227	0.180278
	183.2	0.784051	0.686173	0.493484	0.324198	0.180203
	183.4	0.78347	0.685777	0.493304	0.323795	0.179911
	183.6	0.783034	0.685115	0.4928	0.323303	0.179485
	183.8	0.782787	0.68499	0.492708	0.323014	0.179581
	184	0.782623	0.684786	0.492725	0.323049	0.179823
	184.2	0.782539	0.684901	0.492607	0.322585	0.179465
	184.4	0.782199	0.684743	0.492406	0.322507	0.179242
	184.6	0.782212	0.68463	0.492171	0.322636	0.178965
	184.8	0.781994	0.684415	0.491733	0.322629	0.178545
	185	0.781933	0.684326	0.491312	0.32259	0.178624
	185.2	0.781813	0.684168	0.4909	0.322459	0.178337
	185.4	0.781805	0.684094	0.490779	0.322387	0.178381
	185.6	0.781821	0.684212	0.491233	0.322322	0.179004
	185.8	0.781212	0.683206	0.490512	0.321591	0.178557
	186	0.780743	0.682505	0.490291	0.321157	0.178112
	186.2	0.780466	0.682515	0.490056	0.32091	0.177839
	186.4	0.780177	0.68223	0.490105	0.320972	0.178022
	186.6	0.780614	0.682565	0.490953	0.321545	0.178576
	186.8	0.780384	0.682942	0.49127	0.321422	0.178368
	187	0.780289	0.6835	0.491783	0.321856	0.178379
	187.2	0.780003	0.683697	0.491839	0.322363	0.178502
	187.4	0.780034	0.684014	0.492171	0.322553	0.178716
	187.6	0.779584	0.683698	0.49181	0.322255	0.178515
	187.8	0.779953	0.684224	0.492355	0.322818	0.179125
	188	0.779821	0.684638	0.492793	0.323421	0.1798
	188.2	0.779467	0.684758	0.492708	0.323251	0.17988
	188.4	0.779279	0.684314	0.492377	0.323728	0.179964
	188.6	0.778883	0.683935	0.491968	0.323687	0.179604
	188.8	0.77844	0.683499	0.491198	0.323599	0.179682
	189	0.778441	0.683319	0.490782	0.32316	0.179444
	189.2	0.778099	0.682946	0.490627	0.322738	0.179405
	189.4	0.777324	0.682005	0.48985	0.321773	0.179134
	189.6	0.776671	0.681143	0.488966	0.320891	0.178985
	189.8	0.775811	0.679959	0.487755	0.320147	0.177979
	190	0.775838	0.679886	0.487557	0.320097	0.177961
	190.2	0.775331	0.679469	0.487071	0.319759	0.177502
	190.4	0.775426	0.679516	0.487302	0.320176	0.177688
	190.6	0.775782	0.67961	0.487476	0.320519	0.177751
	190.8	0.775767	0.679965	0.487363	0.320824	0.177617
	191	0.776	0.680011	0.487197	0.321523	0.177808
	191.2	0.776212	0.679863	0.487312	0.321494	0.177933
	191.4	0.776398	0.679692	0.487436	0.321512	0.178154
	191.6	0.776399	0.679278	0.487791	0.321812	0.178091
	191.8	0.776895	0.679234	0.48822	0.322141	0.178344
	192	0.776511	0.678879	0.488252	0.321772	0.178047
	192.2	0.776169	0.678659	0.488112	0.321187	0.17794
	192.4	0.77624	0.67835	0.488335	0.32162	0.17838
	192.6	0.776007	0.678224	0.48821	0.320981	0.178461
	192.8	0.775592	0.6783	0.488226	0.32085	0.178772
	193	0.77508	0.678104	0.488421	0.320451	0.178668
	193.2	0.774616	0.677697	0.488139	0.319966	0.17855
	193.4	0.774202	0.677389	0.487665	0.319454	0.178181
	193.6	0.773399	0.677028	0.487233	0.319551	0.177782
	193.8	0.773078	0.677087	0.48703	0.319737	0.177566
	194	0.773016	0.677276	0.486834	0.320124	0.177822
	194.2	0.772216	0.676731	0.486082	0.319931	0.177176
	194.4	0.772745	0.67721	0.486025	0.320904	0.177426
	194.6	0.772374	0.676607	0.485488	0.320705	0.177224
	194.8	0.772157	0.67577	0.484683	0.32023	0.176859
	195	0.77181	0.675233	0.484117	0.32001	0.176751
	195.2	0.771753	0.674629	0.483968	0.319821	0.176498
	195.4	0.771631	0.674374	0.483897	0.320085	0.176395
	195.6	0.771363	0.674274	0.483962	0.319896	0.175775
	195.8	0.771404	0.673633	0.483377	0.319482	0.17536
	196	0.771028	0.673762	0.48319	0.319361	0.175278
	196.2	0.770951	0.673975	0.482886	0.318977	0.175799
	196.4	0.770972	0.673665	0.483341	0.319	0.176109
	196.6	0.770791	0.673503	0.483227	0.318291	0.176302
	196.8	0.770187	0.673343	0.483325	0.318013	0.176107
	197	0.769769	0.673409	0.483121	0.317905	0.175787
	197.2	0.769681	0.673358	0.482619	0.317345	0.175838
	197.4	0.769598	0.673521	0.482469	0.317352	0.175742
	197.6	0.769025	0.673762	0.48244	0.317234	0.175311
	197.8	0.768963	0.674167	0.482438	0.316861	0.175294
	198	0.768472	0.673921	0.482174	0.316758	0.175265
	198.2	0.768035	0.673685	0.481984	0.31656	0.174701
	198.4	0.768417	0.67385	0.482099	0.316798	0.175053
	198.6	0.767962	0.673047	0.481818	0.316154	0.174766
	198.8	0.768388	0.673094	0.482066	0.316121	0.175055
	199	0.768374	0.673636	0.48243	0.316976	0.175296
	199.2	0.768178	0.67339	0.482723	0.317294	0.175135
	199.4	0.768156	0.673348	0.483003	0.317367	0.175372
	199.6	0.768114	0.673041	0.48329	0.317629	0.175526
	199.8	0.7683	0.672752	0.483313	0.318036	0.175869
	200	0.768131	0.672452	0.483119	0.317816	0.176243
	200.2	0.768214	0.672144	0.483312	0.317448	0.176842
	200.4	0.768066	0.671555	0.483623	0.317228	0.17722
	200.6	0.767707	0.671162	0.483316	0.316971	0.17735
	200.8	0.767338	0.671227	0.48332	0.317526	0.177524
	201	0.766787	0.670815	0.482772	0.317513	0.177431
	201.2	0.766518	0.67037	0.482285	0.317146	0.177551
	201.4	0.766172	0.670031	0.482294	0.31705	0.177188
	201.6	0.765539	0.669548	0.48202	0.316658	0.177018
	201.8	0.764863	0.668743	0.481597	0.31647	0.176401
	202	0.764282	0.668303	0.481284	0.316204	0.175875
	202.2	0.763954	0.66768	0.480802	0.315853	0.175309
	202.4	0.76383	0.667148	0.480345	0.315668	0.175301
	202.6	0.763644	0.666435	0.480014	0.315684	0.17507
	202.8	0.763406	0.666203	0.479859	0.315583	0.17498
	203	0.763029	0.665773	0.479625	0.315488	0.174789
	203.2	0.762922	0.665758	0.479327	0.315367	0.174767
	203.4	0.763354	0.665969	0.479425	0.315853	0.175218
	203.6	0.763467	0.666246	0.479598	0.315846	0.175412
	203.8	0.763804	0.666851	0.479714	0.315739	0.175549
	204	0.763994	0.666672	0.479647	0.315613	0.175564
	204.2	0.764368	0.66707	0.480051	0.315594	0.176297
	204.4	0.764491	0.667363	0.480289	0.315681	0.176759
	204.6	0.76462	0.667764	0.480491	0.316147	0.176947
	204.8	0.764507	0.668615	0.481043	0.316481	0.177569
	205	0.763916	0.668543	0.480725	0.316142	0.177355
	205.2	0.76382	0.668701	0.480959	0.316237	0.177299
	205.4	0.763613	0.668842	0.481114	0.316191	0.177321
	205.6	0.763223	0.668754	0.480476	0.315814	0.176896
	205.8	0.762683	0.66818	0.479818	0.315224	0.176107
	206	0.762088	0.667951	0.479278	0.314601	0.17565
	206.2	0.761106	0.66688	0.478663	0.314433	0.175483
	206.4	0.760717	0.666288	0.478516	0.314606	0.175673
	206.6	0.760165	0.665672	0.477851	0.314022	0.175416
	206.8	0.759337	0.665258	0.47731	0.313526	0.17519
	207	0.759043	0.665387	0.476945	0.31368	0.175402
	207.2	0.758673	0.665302	0.476193	0.313636	0.17526
	207.4	0.758598	0.665283	0.47611	0.313562	0.175253
	207.6	0.758345	0.665394	0.475816	0.313048	0.174855
	207.8	0.758217	0.665236	0.475786	0.313005	0.174631
	208	0.75838	0.665288	0.475973	0.313237	0.174646
	208.2	0.758762	0.665331	0.476498	0.313194	0.175468
	208.4	0.758685	0.665365	0.476631	0.312974	0.175385
	208.6	0.758721	0.665946	0.476945	0.31343	0.17571
	208.8	0.75857	0.666346	0.477405	0.313451	0.175885
	209	0.758403	0.665726	0.477404	0.313398	0.175536
	209.2	0.758762	0.665726	0.477922	0.313707	0.175453
	209.4	0.758715	0.665711	0.477856	0.313965	0.175425
	209.6	0.758866	0.665413	0.477778	0.313554	0.174962
	209.8	0.758712	0.664942	0.47783	0.313818	0.175139
	210	0.758397	0.664587	0.477859	0.313993	0.174823
	210.2	0.757914	0.66398	0.477808	0.314269	0.174866
	210.4	0.758039	0.663608	0.477687	0.314105	0.174678
	210.6	0.757577	0.663401	0.476982	0.313387	0.174347
	210.8	0.756807	0.663119	0.476535	0.313573	0.174282
	211	0.756632	0.663038	0.476107	0.313671	0.174404
	211.2	0.756109	0.662533	0.475664	0.313244	0.174134
	211.4	0.756013	0.662842	0.475616	0.313539	0.174054
	211.6	0.755793	0.662922	0.475452	0.313779	0.174119
	211.8	0.75556	0.662919	0.475383	0.313397	0.174088
	212	0.755945	0.663408	0.475714	0.313979	0.174787
	212.2	0.755947	0.663019	0.475476	0.313605	0.17505
	212.4	0.755373	0.663159	0.475206	0.31365	0.17507
	212.6	0.754863	0.66289	0.475055	0.313762	0.175158
	212.8	0.754792	0.662953	0.474922	0.314066	0.175359
	213	0.754537	0.662709	0.474637	0.313747	0.175324
	213.2	0.754926	0.663066	0.474566	0.314525	0.175554
	213.4	0.755149	0.662763	0.474669	0.314442	0.175784
	213.6	0.755639	0.662573	0.474728	0.314292	0.175875
	213.8	0.755323	0.662271	0.474358	0.314415	0.175863
	214	0.75495	0.661818	0.473858	0.313777	0.175217
	214.2	0.754711	0.661286	0.47365	0.31329	0.174923
	214.4	0.754548	0.661055	0.473562	0.313282	0.174983
	214.6	0.753884	0.660658	0.473287	0.31314	0.174532
	214.8	0.753668	0.660345	0.472883	0.312889	0.174155
	215	0.753706	0.659758	0.472891	0.312581	0.173739
	215.2	0.753101	0.659061	0.472796	0.312122	0.173153
	215.4	0.753443	0.658983	0.473201	0.312154	0.173447
	215.6	0.753081	0.658722	0.473094	0.311743	0.173305
	215.8	0.753041	0.658344	0.473086	0.311128	0.17288
	216	0.752914	0.658131	0.472849	0.311188	0.17293
	216.2	0.752151	0.657507	0.472569	0.310971	0.172494
	216.4	0.751772	0.657415	0.472895	0.311128	0.172848
	216.6	0.751163	0.656682	0.472484	0.310803	0.172463
	216.8	0.751156	0.656557	0.472097	0.310987	0.172582
	217	0.751297	0.656501	0.47214	0.311042	0.173177
	217.2	0.751825	0.65673	0.472472	0.311563	0.173423
	217.4	0.75188	0.656555	0.472466	0.311715	0.173442
	217.6	0.751704	0.656869	0.472054	0.311779	0.173279
	217.8	0.751205	0.656705	0.471656	0.311668	0.173247
	218	0.750813	0.656457	0.471291	0.311355	0.172747
	218.2	0.750688	0.656594	0.471558	0.311609	0.173018
	218.4	0.750441	0.6567	0.471657	0.311669	0.173156
	218.6	0.750184	0.656711	0.471294	0.311664	0.173037
	218.8	0.750527	0.65704	0.471563	0.311435	0.173248
	219	0.750274	0.657006	0.472049	0.31157	0.173158
	219.2	0.750477	0.657486	0.472244	0.31147	0.173641
	219.4	0.750579	0.657449	0.472315	0.311193	0.173862
	219.6	0.750402	0.657737	0.472156	0.311365	0.173644
	219.8	0.75038	0.657705	0.471893	0.311304	0.173532
	220	0.749799	0.657451	0.471699	0.311084	0.173316
	220.2	0.749246	0.656946	0.471895	0.310961	0.173446
	220.4	0.748954	0.656728	0.471967	0.310539	0.173519
	220.6	0.748231	0.656328	0.471346	0.309844	0.173017
	220.8	0.748099	0.656107	0.470876	0.309855	0.173405
	221	0.748065	0.656141	0.470694	0.309853	0.173581
	221.2	0.747618	0.656021	0.470339	0.309644	0.173137
	221.4	0.747056	0.655338	0.469803	0.30964	0.172755
	221.6	0.746706	0.6551	0.46942	0.309347	0.172679
	221.8	0.746828	0.654861	0.469405	0.30957	0.173065
	222	0.746879	0.655072	0.469451	0.310006	0.173103
	222.2	0.746911	0.655051	0.46972	0.31003	0.173689
	222.4	0.746747	0.654918	0.469631	0.309812	0.173963
	222.6	0.747043	0.655057	0.469711	0.310415	0.17452
	222.8	0.747168	0.655206	0.470374	0.310617	0.174802
	223	0.747215	0.655093	0.47029	0.310962	0.175179
	223.2	0.747515	0.654914	0.470076	0.311192	0.175655
	223.4	0.74742	0.654396	0.470074	0.311278	0.175464
	223.6	0.747803	0.654638	0.470393	0.312164	0.175797
	223.8	0.747697	0.654382	0.470243	0.312204	0.175891
	224	0.747549	0.65423	0.470329	0.311844	0.175911
	224.2	0.747426	0.653808	0.470224	0.311605	0.176073
	224.4	0.746757	0.653724	0.46984	0.311175	0.175442
	224.6	0.746387	0.653543	0.469107	0.310953	0.175183
	224.8	0.745727	0.653386	0.468504	0.310746	0.174716
	225	0.745002	0.652626	0.468033	0.310055	0.173866
	225.2	0.744366	0.652306	0.468086	0.309747	0.173473
	225.4	0.743529	0.651792	0.467983	0.308781	0.172506
	225.6	0.743142	0.651669	0.467425	0.308352	0.171752
	225.8	0.743151	0.652004	0.467609	0.308477	0.172009
	226	0.742513	0.651601	0.467258	0.308514	0.171431
	226.2	0.742145	0.651206	0.467115	0.308059	0.171163
	226.4	0.742009	0.651389	0.467107	0.308036	0.17125
	226.6	0.742444	0.651471	0.467379	0.308466	0.17167
	226.8	0.742631	0.651756	0.467592	0.308709	0.172047
	227	0.743044	0.651709	0.467551	0.309196	0.172406
	227.2	0.743463	0.651835	0.467689	0.309505	0.172327
	227.4	0.743937	0.651931	0.468106	0.309953	0.173171
	227.6	0.744197	0.652221	0.468202	0.310549	0.173961
	227.8	0.744368	0.652397	0.468064	0.311032	0.174657
	228	0.744607	0.652297	0.468016	0.311173	0.17527
	228.2	0.744564	0.652068	0.467842	0.311528	0.175689
	228.4	0.744006	0.652008	0.467227	0.311411	0.175498
	228.6	0.743948	0.651707	0.467008	0.311671	0.17561
	228.8	0.743531	0.651409	0.467007	0.311134	0.175622
	229	0.742724	0.650587	0.466884	0.310525	0.175254
	229.2	0.741768	0.650229	0.466636	0.309639	0.174391
	229.4	0.741158	0.649909	0.466517	0.309362	0.174
	229.6	0.740591	0.649419	0.466248	0.30955	0.174035
	229.8	0.740098	0.649211	0.466263	0.309474	0.174363
	230	0.739423	0.648053	0.465867	0.309347	0.17345
	230.2	0.738924	0.647524	0.465443	0.308881	0.173062
	230.4	0.739085	0.647693	0.465877	0.308777	0.173129
	230.6	0.739153	0.647835	0.466115	0.308515	0.173101
	230.8	0.739246	0.647818	0.466344	0.308378	0.17271
	231	0.739393	0.647935	0.466521	0.30837	0.172546
	231.2	0.739148	0.647455	0.466224	0.308106	0.172442
	231.4	0.739188	0.647169	0.466292	0.308064	0.173054
	231.6	0.739076	0.647169	0.465847	0.307812	0.172722
	231.8	0.739372	0.646646	0.465641	0.30786	0.172501
	232	0.73913	0.646511	0.465301	0.307698	0.17228
	232.2	0.739145	0.646097	0.465057	0.307425	0.172036
	232.4	0.739055	0.645872	0.465018	0.306969	0.171868
	232.6	0.7392	0.645745	0.465189	0.306837	0.172149
	232.8	0.738615	0.645264	0.46485	0.306274	0.172107
	233	0.737844	0.644833	0.46429	0.306109	0.171915
	233.2	0.737432	0.644453	0.463935	0.305738	0.171431
	233.4	0.737464	0.644297	0.463996	0.306456	0.17185
	233.6	0.736614	0.643576	0.46337	0.306404	0.171853
	233.8	0.736391	0.643275	0.462631	0.306187	0.171891
	234	0.735909	0.642715	0.462316	0.306335	0.171527
	234.2	0.735837	0.64291	0.462012	0.306465	0.171663
	234.4	0.73612	0.643232	0.462467	0.306895	0.172064
	234.6	0.735798	0.643411	0.462458	0.306502	0.172044
	234.8	0.735786	0.643531	0.462314	0.306841	0.172173
	235	0.735799	0.643815	0.462046	0.306894	0.172226
	235.2	0.735447	0.643607	0.461459	0.306811	0.172151
	235.4	0.735871	0.644433	0.461867	0.306854	0.17207
	235.6	0.735581	0.644818	0.461785	0.306593	0.171556
	235.8	0.735717	0.645256	0.4623	0.306773	0.171393
	236	0.735354	0.645696	0.462698	0.306754	0.171284
	236.2	0.735225	0.645442	0.463244	0.306672	0.171144
	236.4	0.73492	0.645967	0.463692	0.306802	0.17119
	236.6	0.734788	0.645881	0.464003	0.306841	0.171384
	236.8	0.734543	0.645694	0.463937	0.307002	0.171029
	237	0.734457	0.645577	0.463724	0.307153	0.170787
	237.2	0.734459	0.645651	0.463547	0.306805	0.170323
	237.4	0.734222	0.64557	0.463364	0.307217	0.170265
	237.6	0.733874	0.645144	0.463103	0.307128	0.170277
	237.8	0.733982	0.645314	0.462707	0.307337	0.170328
	238	0.733935	0.64467	0.462733	0.307341	0.170354
	238.2	0.734191	0.644736	0.462443	0.307701	0.170602
	238.4	0.734156	0.644101	0.462255	0.307536	0.170741
	238.6	0.734059	0.644247	0.462211	0.306987	0.171162
	238.8	0.734082	0.643924	0.461542	0.306921	0.171345
	239	0.734321	0.643449	0.461301	0.30696	0.171827
	239.2	0.734331	0.643611	0.461113	0.307313	0.172392
	239.4	0.734609	0.64379	0.461639	0.30746	0.172786
	239.6	0.734398	0.643852	0.461576	0.307439	0.17286
	239.8	0.734204	0.643913	0.461757	0.307157	0.173031
	240	0.733695	0.642986	0.461495	0.307004	0.172629
	240.2	0.733117	0.642311	0.461643	0.307048	0.172612
	240.4	0.732649	0.641622	0.461387	0.306335	0.172229
	240.6	0.732576	0.641011	0.461416	0.306044	0.172474
	240.8	0.732255	0.640755	0.460745	0.306033	0.172246
	241	0.731488	0.640208	0.460015	0.305309	0.171578
	241.2	0.731368	0.640345	0.460104	0.30494	0.171315
	241.4	0.730515	0.639572	0.459743	0.304434	0.170619
	241.6	0.730151	0.639364	0.459613	0.303893	0.170254
	241.8	0.730115	0.639238	0.459447	0.304024	0.170138
	242	0.729991	0.638406	0.459481	0.303618	0.170134
	242.2	0.729834	0.638594	0.45959	0.303795	0.170282
	242.4	0.729776	0.638068	0.459521	0.303791	0.170234
	242.6	0.729787	0.638253	0.459674	0.303256	0.170699
	242.8	0.729763	0.637863	0.459575	0.303382	0.17063
	243	0.73002	0.638134	0.459795	0.303831	0.171219
	243.2	0.730029	0.638614	0.460022	0.304215	0.171252
	243.4	0.729869	0.638437	0.459821	0.304352	0.171437
	243.6	0.730091	0.638886	0.459877	0.304346	0.17146
	243.8	0.729627	0.638664	0.459932	0.304219	0.171317
	244	0.729335	0.63831	0.45962	0.3045	0.17107
	244.2	0.728697	0.638082	0.45942	0.304559	0.171099
	244.4	0.728377	0.638037	0.458764	0.303988	0.170644
	244.6	0.728596	0.63854	0.45898	0.304332	0.171062
	244.8	0.728313	0.638832	0.458629	0.304337	0.170785
	245	0.727627	0.638578	0.458173	0.303709	0.170439
	245.2	0.727833	0.638821	0.458249	0.303633	0.170663
	245.4	0.727048	0.638266	0.457404	0.30292	0.170402
	245.6	0.727112	0.638099	0.457561	0.302828	0.170707
	245.8	0.727132	0.637519	0.457673	0.30287	0.170681
	246	0.727017	0.637261	0.457906	0.303075	0.170831
	246.2	0.726796	0.636991	0.458276	0.303194	0.170777
	246.4	0.72686	0.63677	0.458313	0.303086	0.170742
	246.6	0.726857	0.63627	0.458192	0.302723	0.170666
	246.8	0.72672	0.635971	0.458314	0.303149	0.170337
	247	0.726716	0.635923	0.45808	0.303236	0.170438
	247.2	0.726343	0.635759	0.457641	0.303541	0.170337
	247.4	0.725793	0.635321	0.457094	0.303633	0.170336
	247.6	0.725802	0.635599	0.457126	0.303576	0.170027
	247.8	0.725099	0.635219	0.45685	0.303484	0.169755
	248	0.725322	0.635425	0.456432	0.303649	0.169654
	248.2	0.725143	0.635479	0.456132	0.303678	0.169298
	248.4	0.725169	0.635725	0.456175	0.303291	0.169142
	248.6	0.725145	0.635503	0.456508	0.302902	0.169081
	248.8	0.724415	0.635227	0.455981	0.302772	0.168822
	249	0.723854	0.634929	0.455539	0.302369	0.169301
	249.2	0.724433	0.635675	0.456094	0.302341	0.16998
	249.4	0.724152	0.635739	0.456	0.302079	0.170125
	249.6	0.72445	0.636033	0.456671	0.302297	0.170491
	249.8	0.724808	0.636233	0.457169	0.302349	0.170323
	250	0.724996	0.636269	0.457532	0.302631	0.170513
	250.2	0.724598	0.635842	0.457217	0.30222	0.170179
	250.4	0.724592	0.635864	0.457157	0.302222	0.170628
	250.6	0.72425	0.635231	0.456819	0.302147	0.170305
	250.8	0.723885	0.635212	0.456417	0.302188	0.169897
	251	0.723507	0.634654	0.45563	0.302064	0.169662
	251.2	0.722916	0.634086	0.45503	0.301954	0.168951
	251.4	0.722278	0.633768	0.454677	0.30162	0.168392
	251.6	0.721884	0.633561	0.454252	0.301231	0.167985
	251.8	0.721507	0.632817	0.454074	0.301077	0.167734
	252	0.721475	0.632316	0.453541	0.300869	0.167413
	252.2	0.72064	0.631272	0.453018	0.300354	0.166738
	252.4	0.720133	0.630617	0.453027	0.299904	0.166869
	252.6	0.719599	0.629862	0.4528	0.299476	0.166695
	252.8	0.719065	0.629477	0.452256	0.299545	0.166656
	253	0.719344	0.630015	0.452872	0.299458	0.167487
	253.2	0.720098	0.630991	0.4536	0.299701	0.167947
	253.4	0.719875	0.630758	0.453624	0.299882	0.167982
	253.6	0.720394	0.631223	0.454236	0.300491	0.168525
	253.8	0.720917	0.631245	0.454738	0.300709	0.168638
	254	0.721128	0.631276	0.454753	0.300796	0.169037
	254.2	0.720968	0.631692	0.454906	0.301081	0.16969
	254.4	0.720936	0.631758	0.45509	0.301296	0.170242
	254.6	0.720644	0.63167	0.454992	0.301474	0.17
	254.8	0.720632	0.631684	0.454438	0.301597	0.169581
	255	0.720515	0.631467	0.454244	0.301442	0.168996
	255.2	0.720228	0.631586	0.454403	0.301288	0.168515
	255.4	0.720199	0.631854	0.454514	0.301126	0.168418
	255.6	0.720125	0.631453	0.454452	0.300908	0.168314
	255.8	0.719881	0.630627	0.454411	0.300675	0.167811
	256	0.719791	0.630142	0.454016	0.300495	0.167364
	256.2	0.719423	0.629867	0.453852	0.300222	0.167102
	256.4	0.719418	0.629757	0.453801	0.300145	0.167404
	256.6	0.718811	0.629233	0.453276	0.300059	0.166988
	256.8	0.718546	0.62893	0.453318	0.300153	0.166922
	257	0.718411	0.629158	0.453556	0.300357	0.167224
	257.2	0.718088	0.628509	0.453302	0.300371	0.167026
	257.4	0.717823	0.627809	0.453199	0.300564	0.167037
	257.6	0.718004	0.627902	0.453153	0.301292	0.167407
	257.8	0.717887	0.627008	0.452514	0.301202	0.167147
	258	0.717267	0.626399	0.451666	0.300731	0.167156
	258.2	0.716987	0.626369	0.451353	0.300786	0.167527
	258.4	0.716891	0.625952	0.45081	0.300534	0.167306
	258.6	0.716694	0.626019	0.45043	0.300191	0.167325
	258.8	0.716558	0.625848	0.450143	0.299517	0.167161
	259	0.716432	0.626026	0.450157	0.299026	0.167152
	259.2	0.716393	0.626195	0.450348	0.298844	0.167518
	259.4	0.716625	0.626453	0.450481	0.298746	0.16771
	259.6	0.716519	0.626609	0.450197	0.298458	0.16746
	259.8	0.716339	0.626299	0.450261	0.298171	0.167086
	260	0.716356	0.626833	0.450533	0.29793	0.166918
	260.2	0.716291	0.627014	0.450744	0.297844	0.167387
	260.4	0.716118	0.62734	0.451039	0.298332	0.167911
	260.6	0.715751	0.627689	0.451305	0.298927	0.167982
	260.8	0.715503	0.627839	0.451565	0.299106	0.168059
	261	0.715582	0.627948	0.45153	0.299324	0.168361
	261.2	0.715715	0.627835	0.451689	0.299444	0.168446
	261.4	0.715875	0.627707	0.45164	0.299973	0.168246
	261.6	0.715719	0.627583	0.451409	0.300378	0.167905
	261.8	0.715611	0.626626	0.45069	0.30018	0.167571
	262	0.715389	0.626751	0.450628	0.300096	0.16778
	262.2	0.715504	0.626422	0.450353	0.300272	0.167641
	262.4	0.715403	0.626182	0.450338	0.300079	0.167489
	262.6	0.714934	0.626034	0.449952	0.299943	0.167439
	262.8	0.714627	0.625789	0.450211	0.300068	0.167656
	263	0.714582	0.625709	0.45018	0.300118	0.167667
	263.2	0.713946	0.625344	0.449937	0.299583	0.167268
	263.4	0.713869	0.625083	0.449996	0.299361	0.167012
	263.6	0.713646	0.624558	0.449786	0.299237	0.166856
	263.8	0.713456	0.624181	0.450138	0.299364	0.166915
	264	0.713429	0.624375	0.45044	0.299301	0.167416
	264.2	0.713429	0.624162	0.450483	0.299536	0.16794
	264.4	0.713572	0.62483	0.450923	0.300168	0.16824
	264.6	0.713531	0.624619	0.450762	0.300066	0.168058
	264.8	0.713435	0.624548	0.450737	0.299955	0.168254
	265	0.713038	0.624264	0.450305	0.299644	0.168084
	265.2	0.712681	0.624054	0.450113	0.299135	0.167833
	265.4	0.712536	0.624032	0.449947	0.299386	0.167629
	265.6	0.712119	0.623731	0.449387	0.298848	0.167129
	265.8	0.711871	0.62353	0.448608	0.298565	0.167202
	266	0.711438	0.623619	0.44836	0.298506	0.166748
	266.2	0.710871	0.623066	0.447714	0.298425	0.166154
	266.4	0.710509	0.623131	0.4474	0.298249	0.166268
	266.6	0.710332	0.6229	0.446889	0.297884	0.166302
	266.8	0.71028	0.62284	0.446859	0.298061	0.166232
	267	0.710427	0.62233	0.446622	0.297745	0.165889
	267.2	0.710368	0.622098	0.446297	0.296974	0.165819
	267.4	0.710523	0.621809	0.446228	0.296875	0.166034
	267.6	0.709934	0.62119	0.445961	0.296671	0.165965
	267.8	0.709546	0.620535	0.445809	0.296497	0.165951
	268	0.709413	0.62016	0.445552	0.296039	0.165634
	268.2	0.709245	0.61974	0.445448	0.29582	0.165492
	268.4	0.709001	0.620054	0.445523	0.296189	0.165178
	268.6	0.708733	0.619878	0.445511	0.296003	0.165312
	268.8	0.708738	0.620274	0.445739	0.295863	0.165302
	269	0.70838	0.620219	0.445932	0.295645	0.165283
	269.2	0.708766	0.620189	0.446233	0.2957	0.165715
	269.4	0.709016	0.620335	0.446496	0.295963	0.165915
	269.6	0.708484	0.620244	0.446288	0.295867	0.165633
	269.8	0.70833	0.620677	0.44642	0.296057	0.165672
	270	0.708129	0.620527	0.446528	0.296181	0.165543
	270.2	0.707725	0.620168	0.446239	0.29592	0.165754
	270.4	0.707495	0.62	0.445948	0.29562	0.166106
	270.6	0.707358	0.619853	0.445807	0.29549	0.166284
	270.8	0.707347	0.619701	0.445498	0.296111	0.16625
	271	0.707333	0.619703	0.445502	0.295913	0.166609
	271.2	0.706969	0.619431	0.445031	0.295191	0.166523
	271.4	0.706124	0.618914	0.44504	0.295089	0.166248
	271.6	0.705294	0.618361	0.444944	0.294917	0.165836
	271.8	0.705278	0.617845	0.444676	0.294798	0.165792
	272	0.705549	0.618067	0.444549	0.294556	0.165722
	272.2	0.705739	0.618262	0.444989	0.294571	0.165856
	272.4	0.706176	0.618661	0.445344	0.295115	0.166021
	272.6	0.706917	0.619136	0.44578	0.295372	0.166598
	272.8	0.707025	0.619064	0.445513	0.295091	0.166428
	273	0.707148	0.618779	0.445419	0.295583	0.166607
	273.2	0.707415	0.61872	0.445307	0.295916	0.166846
	273.4	0.707377	0.618672	0.445285	0.295884	0.166858
	273.6	0.707085	0.618699	0.445091	0.296442	0.166757
	273.8	0.706865	0.61846	0.444909	0.296194	0.16639
	274	0.70647	0.617862	0.444399	0.296	0.166292
	274.2	0.705967	0.617398	0.443944	0.295797	0.166028
	274.4	0.70521	0.616994	0.443475	0.295623	0.165859
	274.6	0.704993	0.617024	0.443487	0.296268	0.165702
	274.8	0.704781	0.616538	0.443047	0.296326	0.165336
	275	0.704221	0.616265	0.443013	0.295961	0.165152
	275.2	0.703667	0.615503	0.442613	0.295285	0.164629
	275.4	0.702884	0.614896	0.442943	0.295178	0.164718
	275.6	0.702783	0.614703	0.443046	0.295071	0.164525
	275.8	0.702889	0.614603	0.443141	0.294762	0.164561
	276	0.70319	0.614759	0.443606	0.29474	0.165014
	276.2	0.703059	0.614554	0.443681	0.294735	0.164975
	276.4	0.70319	0.614307	0.443436	0.294697	0.165164
	276.6	0.70346	0.614915	0.443491	0.294963	0.165222
	276.8	0.702708	0.614909	0.443256	0.29436	0.165274
	277	0.702897	0.615549	0.443782	0.294976	0.165799
	277.2	0.702662	0.615552	0.443962	0.294873	0.165859
	277.4	0.702364	0.61555	0.443618	0.294503	0.165888
	277.6	0.702435	0.615436	0.443472	0.294716	0.166101
	277.8	0.702328	0.615234	0.443129	0.294203	0.165761
	278	0.702246	0.614731	0.442772	0.293718	0.165468
	278.2	0.702124	0.614218	0.442626	0.293729	0.165004
	278.4	0.702192	0.61397	0.442539	0.294024	0.16517
	278.6	0.702135	0.614031	0.442581	0.294183	0.165173
	278.8	0.701762	0.613546	0.441956	0.293548	0.164795
	279	0.70151	0.613451	0.441779	0.293386	0.164396
	279.2	0.701184	0.61328	0.441528	0.29333	0.16443
	279.4	0.700987	0.613139	0.441629	0.293407	0.164675
	279.6	0.701292	0.613361	0.441623	0.293862	0.164772
	279.8	0.700941	0.613101	0.441411	0.293628	0.165039
	280	0.700725	0.612965	0.4411	0.293783	0.165255
	280.2	0.700258	0.612765	0.440826	0.293661	0.165196
	280.4	0.70044	0.612978	0.440835	0.293585	0.165121
	280.6	0.700728	0.613476	0.441058	0.29395	0.165044
	280.8	0.700072	0.613202	0.441164	0.293462	0.16523
	281	0.700296	0.613601	0.441533	0.293975	0.165535
	281.2	0.700318	0.613516	0.441709	0.294363	0.165611
	281.4	0.700009	0.613549	0.441679	0.293921	0.165916
	281.6	0.700167	0.613231	0.441544	0.293964	0.165757
	281.8	0.700233	0.613218	0.441644	0.29402	0.165576
	282	0.699729	0.612636	0.441458	0.293534	0.165397
	282.2	0.699446	0.612444	0.441189	0.293808	0.165191
	282.4	0.699233	0.612579	0.441026	0.29379	0.165372
	282.6	0.698492	0.612303	0.440907	0.293027	0.164866
	282.8	0.698258	0.611836	0.440429	0.293028	0.164325
	283	0.69807	0.61124	0.439676	0.29279	0.163734
	283.2	0.697775	0.610688	0.439613	0.292801	0.163655
	283.4	0.698006	0.610168	0.439683	0.292498	0.163505
	283.6	0.697758	0.609742	0.43967	0.292239	0.163467
	283.8	0.697023	0.609179	0.439213	0.291627	0.163194
	284	0.69704	0.609151	0.439194	0.291674	0.162993
	284.2	0.696878	0.608566	0.439174	0.291166	0.162472
	284.4	0.697069	0.608229	0.43881	0.291392	0.162032
	284.6	0.69724	0.60806	0.438566	0.291269	0.16171
	284.8	0.697135	0.608203	0.438747	0.29131	0.162034
	285	0.6971	0.608656	0.438852	0.291552	0.162334
	285.2	0.697051	0.60856	0.438921	0.291626	0.162442
	285.4	0.696468	0.608908	0.439066	0.291221	0.16237
	285.6	0.696808	0.609206	0.43921	0.291635	0.162569
	285.8	0.696482	0.609284	0.43914	0.291597	0.162783
	286	0.696011	0.609614	0.438871	0.291401	0.162946
	286.2	0.696136	0.610035	0.439001	0.291922	0.163256
	286.4	0.695894	0.609867	0.439209	0.291818	0.163634
	286.6	0.695818	0.609711	0.438998	0.291616	0.163971
	286.8	0.696021	0.609722	0.438637	0.29193	0.16433
	287	0.695951	0.609694	0.438394	0.291481	0.163864
	287.2	0.696324	0.610414	0.439078	0.29177	0.164207
	287.4	0.69668	0.610943	0.439471	0.291472	0.164575
	287.6	0.696244	0.61098	0.439105	0.29141	0.164392
	287.8	0.696189	0.610832	0.43855	0.291677	0.164545
	288	0.696579	0.611018	0.438509	0.292038	0.164606
	288.2	0.696277	0.610501	0.438057	0.292016	0.164301
	288.4	0.696368	0.610353	0.437626	0.292571	0.164568
	288.6	0.696295	0.610312	0.437435	0.292489	0.164781
	288.8	0.695895	0.609979	0.43721	0.292618	0.16459
	289	0.69538	0.6094	0.436847	0.292506	0.164555
	289.2	0.695238	0.608991	0.43694	0.292481	0.164597
	289.4	0.695147	0.609032	0.437153	0.292697	0.164559
	289.6	0.695533	0.608423	0.436954	0.292605	0.164526
	289.8	0.695115	0.607779	0.436634	0.291824	0.164357
	290	0.694815	0.607681	0.436544	0.291811	0.163936
	290.2	0.694814	0.60713	0.436734	0.292094	0.164143
	290.4	0.694554	0.606594	0.436576	0.291721	0.164118
	290.6	0.694182	0.606491	0.436478	0.291081	0.163953
	290.8	0.693781	0.606369	0.43654	0.290677	0.163326
	291	0.693384	0.60642	0.436624	0.290166	0.162843
	291.2	0.693684	0.606903	0.43699	0.290347	0.163048
	291.4	0.693211	0.60633	0.436895	0.290029	0.162862
	291.6	0.692809	0.605903	0.436548	0.290282	0.162592
	291.8	0.69291	0.605806	0.436755	0.290748	0.162979
	292	0.692957	0.606052	0.436941	0.291116	0.162678
	292.2	0.692943	0.605966	0.437253	0.291343	0.162491
	292.4	0.693117	0.606075	0.437253	0.291836	0.162749
	292.6	0.692858	0.606259	0.437272	0.291763	0.162743
	292.8	0.692353	0.605884	0.436964	0.291395	0.16266
	293	0.692218	0.6059	0.436798	0.290896	0.162889
	293.2	0.692409	0.605892	0.436841	0.29071	0.163
	293.4	0.692422	0.605764	0.43645	0.290531	0.16278
	293.6	0.692472	0.605593	0.436422	0.290449	0.16267
	293.8	0.691669	0.605335	0.435943	0.289809	0.162131
	294	0.691339	0.605644	0.435747	0.290429	0.162016
	294.2	0.691316	0.605569	0.435549	0.290457	0.162328
	294.4	0.691094	0.60552	0.435289	0.289798	0.162563
	294.6	0.690125	0.605289	0.435198	0.289134	0.162293
	294.8	0.690015	0.605485	0.435068	0.289439	0.162473
	295	0.689682	0.605476	0.434744	0.289276	0.162785
	295.2	0.689739	0.605474	0.434818	0.289531	0.162976
	295.4	0.689958	0.605226	0.434928	0.28979	0.16354
	295.6	0.690095	0.605349	0.435106	0.289886	0.163639
	295.8	0.690084	0.604845	0.434767	0.290046	0.163519
	296	0.690327	0.60497	0.434831	0.289959	0.163371
	296.2	0.690474	0.604948	0.434933	0.289687	0.163524
	296.4	0.690509	0.604547	0.43469	0.28977	0.163888
	296.6	0.690084	0.604083	0.434433	0.28905	0.163706
	296.8	0.690274	0.603785	0.434557	0.289161	0.164039
	297	0.690264	0.603568	0.434531	0.288816	0.16349
	297.2	0.689875	0.603221	0.434237	0.288758	0.162791
	297.4	0.689183	0.602888	0.433727	0.288588	0.162176
	297.6	0.688877	0.602595	0.433996	0.28884	0.161674
	297.8	0.688109	0.602264	0.433296	0.288373	0.160869
	298	0.688151	0.6022	0.433156	0.28876	0.160971
	298.2	0.688144	0.602104	0.432834	0.288623	0.160558
	298.4	0.687825	0.602105	0.4329	0.288574	0.160783
	298.6	0.687019	0.602223	0.433165	0.288828	0.160756
	298.8	0.686954	0.60227	0.433226	0.288862	0.161149
	299	0.686471	0.60213	0.433116	0.28873	0.160855
	299.2	0.686584	0.601993	0.433365	0.289063	0.160996
	299.4	0.686498	0.602017	0.43354	0.289286	0.161475
	299.6	0.685851	0.601525	0.433289	0.288825	0.161323
	299.8	0.685256	0.600974	0.432902	0.288967	0.161594
	300	0.685514	0.601296	0.433512	0.288996	0.162465
	300.2	0.685199	0.60122	0.433522	0.289143	0.16286
	300.4	0.685125	0.600887	0.433359	0.289408	0.162773
	300.6	0.684957	0.601069	0.433365	0.289281	0.162681
	300.8	0.685592	0.601601	0.43355	0.290041	0.162869
	301	0.68517	0.601302	0.43317	0.28924	0.162051
	301.2	0.684949	0.601457	0.432873	0.288882	0.161997
	301.4	0.684759	0.601179	0.432758	0.288561	0.161995
	301.6	0.684756	0.601067	0.433278	0.288818	0.162153
	301.8	0.684752	0.601052	0.432666	0.288476	0.162307
	302	0.685242	0.600964	0.432537	0.288656	0.162418
	302.2	0.685004	0.600853	0.43243	0.288411	0.161989
	302.4	0.684372	0.600345	0.432267	0.287722	0.161993
	302.6	0.684122	0.600332	0.432373	0.287294	0.161859
	302.8	0.684125	0.600044	0.431814	0.286439	0.161677
	303	0.684201	0.599947	0.431646	0.286469	0.161343
	303.2	0.683826	0.599579	0.431338	0.285972	0.161248
	303.4	0.683649	0.599239	0.430762	0.285991	0.161021
	303.6	0.683461	0.598972	0.430298	0.28565	0.160922
	303.8	0.683488	0.598746	0.430116	0.286123	0.160929
	304	0.683756	0.598851	0.430239	0.285989	0.160808
	304.2	0.683255	0.598372	0.430012	0.28602	0.160259
	304.4	0.682907	0.597969	0.429533	0.285598	0.159431
	304.6	0.682714	0.598171	0.42971	0.285438	0.159342
	304.8	0.682321	0.597571	0.429402	0.285402	0.158978
	305	0.68233	0.597694	0.430068	0.285591	0.159301
	305.2	0.682364	0.597976	0.430628	0.286335	0.159984
	305.4	0.682079	0.597753	0.430898	0.286671	0.160199
	305.6	0.681723	0.597687	0.431182	0.287031	0.160068
	305.8	0.681671	0.597391	0.430973	0.287099	0.160442
	306	0.681721	0.597194	0.431105	0.287268	0.160691
	306.2	0.681362	0.597181	0.431242	0.287174	0.160804
	306.4	0.681406	0.597423	0.431065	0.28722	0.161224
	306.6	0.68189	0.597748	0.431251	0.287416	0.161708
	306.8	0.682183	0.597679	0.430941	0.2874	0.162032
	307	0.682421	0.597645	0.43122	0.287672	0.162169
	307.2	0.682373	0.597503	0.430787	0.287488	0.162149
	307.4	0.682698	0.597231	0.43014	0.287575	0.161812
	307.6	0.682782	0.597189	0.430118	0.287772	0.162286
	307.8	0.682988	0.597144	0.430141	0.287777	0.162091
	308	0.68259	0.596521	0.429581	0.286971	0.161292
	308.2	0.682187	0.595504	0.429094	0.286832	0.160858
	308.4	0.681487	0.594906	0.428414	0.28568	0.1601
	308.6	0.680812	0.594648	0.428386	0.285123	0.16006
	308.8	0.680151	0.594164	0.428392	0.284977	0.159803
	309	0.680743	0.594851	0.428801	0.285392	0.16024
	309.2	0.680177	0.594467	0.428607	0.284998	0.160147
	309.4	0.679532	0.59426	0.428183	0.284243	0.159827
	309.6	0.67907	0.593839	0.428148	0.283885	0.15962
	309.8	0.679177	0.593849	0.42841	0.284104	0.160368
	310	0.679006	0.593629	0.428272	0.283584	0.160443
	310.2	0.678803	0.593627	0.428433	0.283802	0.160626
	310.4	0.678922	0.594116	0.428754	0.284074	0.160668
	310.6	0.67945	0.594166	0.429093	0.284155	0.160774
	310.8	0.679546	0.594221	0.429293	0.284382	0.160859
	311	0.679546	0.594153	0.429547	0.284624	0.161103
	311.2	0.679364	0.593913	0.429078	0.284225	0.161181
	311.4	0.679591	0.59387	0.428939	0.284659	0.16113
	311.6	0.679504	0.594192	0.428894	0.28524	0.161253
	311.8	0.679139	0.594551	0.42887	0.285209	0.160713
	312	0.678626	0.59415	0.428456	0.284895	0.160083
	312.2	0.678824	0.594299	0.428773	0.284962	0.160362
	312.4	0.678458	0.594127	0.428649	0.284474	0.160555
	312.6	0.678219	0.59404	0.428556	0.284502	0.160901
	312.8	0.678345	0.594218	0.428946	0.284648	0.161105
	313	0.678968	0.594483	0.428708	0.284847	0.161669
	313.2	0.678635	0.594327	0.428776	0.284962	0.161724
	313.4	0.67854	0.594365	0.42878	0.284701	0.161902
	313.6	0.678731	0.594193	0.428632	0.284528	0.161741
	313.8	0.678818	0.594004	0.428558	0.284564	0.161774
	314	0.678596	0.593388	0.428131	0.284061	0.161523
	314.2	0.678414	0.593211	0.428027	0.284498	0.161527
	314.4	0.678596	0.593199	0.427876	0.284209	0.161033
	314.6	0.678643	0.592619	0.427507	0.283893	0.160699
	314.8	0.678354	0.592059	0.42718	0.283628	0.160306
	315	0.678194	0.591613	0.426976	0.283407	0.160079
	315.2	0.677974	0.591301	0.426597	0.282767	0.15974
	315.4	0.678031	0.591526	0.426677	0.28329	0.159601
	315.6	0.677836	0.59173	0.426643	0.283029	0.159178
	315.8	0.677474	0.591541	0.426462	0.28305	0.159161
	316	0.67769	0.591562	0.426563	0.282999	0.159326
	316.2	0.677741	0.591281	0.426434	0.282878	0.159195
	316.4	0.677593	0.591122	0.426265	0.283447	0.15976
	316.6	0.678146	0.591885	0.426666	0.284204	0.160396
	316.8	0.678254	0.592301	0.427072	0.28467	0.161189
	317	0.677958	0.592296	0.426825	0.284576	0.161436
	317.2	0.677585	0.5926	0.427089	0.284832	0.161317
	317.4	0.677313	0.592762	0.42697	0.284635	0.161812
	317.6	0.676781	0.592636	0.426673	0.284766	0.161846
	317.8	0.676371	0.592311	0.426647	0.284937	0.161937
	318	0.675818	0.591842	0.42666	0.284427	0.161958
	318.2	0.675539	0.591969	0.42664	0.284563	0.162093
	318.4	0.675679	0.591837	0.426907	0.284478	0.161926
	318.6	0.675601	0.591568	0.426965	0.284217	0.161967
	318.8	0.675487	0.591488	0.427242	0.284337	0.161908
	319	0.675127	0.591003	0.427317	0.284187	0.161682
	319.2	0.674969	0.59058	0.427186	0.283947	0.161588
	319.4	0.675075	0.590296	0.427184	0.284185	0.161458
	319.6	0.675254	0.59014	0.427142	0.283995	0.161156
	319.8	0.675183	0.58988	0.426905	0.284143	0.160992
	320	0.675312	0.589793	0.426774	0.28378	0.160718
	320.2	0.675163	0.589635	0.426511	0.284016	0.160622
	320.4	0.675508	0.59005	0.426502	0.284397	0.16091
	320.6	0.675455	0.590189	0.426313	0.284195	0.160585
	320.8	0.674704	0.589448	0.425664	0.283466	0.160388
	321	0.674218	0.589002	0.4251	0.282884	0.159942
	321.2	0.673946	0.588998	0.42468	0.282724	0.159622
	321.4	0.673585	0.588634	0.4242	0.282442	0.15968
	321.6	0.673023	0.588147	0.423824	0.282035	0.159243
	321.8	0.673199	0.588292	0.423899	0.281836	0.15893
	322	0.672558	0.587831	0.423371	0.281165	0.158754
	322.2	0.672617	0.587817	0.423343	0.281658	0.158743
	322.4	0.672006	0.587291	0.423388	0.281445	0.158433
	322.6	0.672034	0.587313	0.423305	0.282083	0.158642
	322.8	0.671432	0.586973	0.423532	0.282577	0.158637
	323	0.671395	0.586953	0.42381	0.283092	0.158822
	323.2	0.671633	0.587053	0.424174	0.283507	0.159131
	323.4	0.671563	0.587093	0.424209	0.283943	0.15908
	323.6	0.671543	0.587189	0.424464	0.283921	0.159128
	323.8	0.671279	0.58719	0.424301	0.284176	0.159102
	324	0.671462	0.587015	0.424222	0.284105	0.159342
	324.2	0.671278	0.587162	0.424175	0.284144	0.159133
	324.4	0.670718	0.586562	0.423491	0.282993	0.158033
	324.6	0.670211	0.586104	0.42312	0.282754	0.157524
	324.8	0.669603	0.585642	0.422661	0.28252	0.157285
	325	0.669743	0.585743	0.422418	0.282499	0.157213
	325.2	0.669434	0.585651	0.422177	0.282291	0.157201
	325.4	0.669397	0.58553	0.422021	0.28194	0.156987
	325.6	0.669555	0.585903	0.422382	0.281895	0.157256
	325.8	0.669426	0.58607	0.422462	0.281771	0.1571
	326	0.668377	0.585229	0.421819	0.280964	0.156922
	326.2	0.668326	0.585175	0.422143	0.281007	0.157145
	326.4	0.667923	0.585309	0.421754	0.280813	0.157397
	326.6	0.668127	0.585379	0.421527	0.281218	0.157842
	326.8	0.667838	0.58509	0.421582	0.28106	0.158334
	327	0.66807	0.585344	0.421751	0.281155	0.158707
	327.2	0.667918	0.585272	0.421417	0.280719	0.158366
	327.4	0.667749	0.585348	0.421326	0.280667	0.15849
	327.6	0.667732	0.585295	0.42139	0.280305	0.158776
	327.8	0.667582	0.585462	0.420912	0.280303	0.158617
	328	0.667574	0.585006	0.421086	0.280178	0.158495
	328.2	0.666784	0.584697	0.420859	0.279724	0.158059
	328.4	0.666891	0.584154	0.420901	0.279656	0.157802
	328.6	0.667135	0.584708	0.421475	0.28032	0.158059
	328.8	0.667263	0.585052	0.421799	0.28087	0.15851
	329	0.667984	0.585395	0.421947	0.281189	0.158835
	329.2	0.667643	0.585273	0.422102	0.281167	0.158925
	329.4	0.667976	0.585849	0.422423	0.281411	0.158801
	329.6	0.66814	0.586285	0.422732	0.281866	0.159162
	329.8	0.668001	0.586365	0.42287	0.281965	0.159078
	330	0.66739	0.585622	0.422227	0.28128	0.158817
	330.2	0.667634	0.585793	0.422308	0.281576	0.158887
	330.4	0.667626	0.585744	0.422104	0.281569	0.159146
	330.6	0.667533	0.585629	0.422114	0.281708	0.159213
	330.8	0.667355	0.585212	0.421851	0.281541	0.159326
	331	0.667089	0.584834	0.421892	0.281079	0.15934
	331.2	0.667022	0.584833	0.421443	0.280788	0.159074
	331.4	0.666526	0.584379	0.42142	0.28049	0.159205
	331.6	0.665843	0.58357	0.420828	0.280014	0.159007
	331.8	0.665496	0.583317	0.420467	0.279754	0.158649
	332	0.664987	0.582684	0.420392	0.279206	0.158663
	332.2	0.665005	0.582418	0.420436	0.278872	0.158677
	332.4	0.665098	0.581795	0.420244	0.278373	0.158251
	332.6	0.664678	0.581674	0.419785	0.27785	0.157558
	332.8	0.664291	0.580982	0.419316	0.277523	0.157458
	333	0.66418	0.580571	0.418768	0.277179	0.157077
	333.2	0.663745	0.580179	0.418793	0.27701	0.156756
	333.4	0.66369	0.580103	0.418703	0.277242	0.156949
	333.6	0.663482	0.579923	0.418524	0.277312	0.156998
	333.8	0.66358	0.580052	0.418773	0.277432	0.157166
	334	0.662898	0.579372	0.418173	0.277017	0.156575
	334.2	0.662881	0.579644	0.418462	0.277453	0.156914
	334.4	0.662846	0.57984	0.418221	0.277663	0.157263
	334.6	0.662623	0.580021	0.418199	0.277887	0.157463
	334.8	0.66271	0.580166	0.418176	0.277954	0.157683
	335	0.662619	0.580323	0.418258	0.278186	0.157837
	335.2	0.662413	0.580728	0.418242	0.27834	0.157826
	335.4	0.661706	0.580501	0.418235	0.27803	0.157742
	335.6	0.661498	0.580148	0.417499	0.277947	0.157076
	335.8	0.661644	0.580077	0.416874	0.277991	0.15667
	336	0.661491	0.579916	0.416744	0.277515	0.156358
	336.2	0.661486	0.579259	0.416835	0.277049	0.155832
	336.4	0.66128	0.578505	0.416347	0.27645	0.155157
	336.6	0.661376	0.578528	0.416326	0.276523	0.155375
	336.8	0.661296	0.57785	0.416159	0.27662	0.155326
	337	0.661569	0.578134	0.416101	0.27705	0.155246
	337.2	0.661844	0.577971	0.416066	0.277111	0.15536
	337.4	0.661968	0.578137	0.415928	0.277417	0.15612
	337.6	0.662436	0.578567	0.416184	0.277417	0.156191
	337.8	0.662418	0.578536	0.416009	0.277038	0.156058
	338	0.662398	0.578625	0.41575	0.277235	0.156045
	338.2	0.662841	0.578883	0.415735	0.27751	0.156277
	338.4	0.663018	0.579096	0.415874	0.277918	0.156408
	338.6	0.663233	0.579275	0.416124	0.277851	0.156659
	338.8	0.663514	0.579274	0.416164	0.278283	0.157172
	339	0.663152	0.579325	0.416268	0.278435	0.157419
	339.2	0.662826	0.579182	0.416428	0.278459	0.157662
	339.4	0.662358	0.578648	0.416129	0.278504	0.157731
	339.6	0.66238	0.578436	0.416109	0.278756	0.157314
	339.8	0.662104	0.577999	0.416154	0.278472	0.157012
	340	0.661595	0.577701	0.416572	0.278017	0.157256
	340.2	0.661152	0.576895	0.416268	0.277618	0.156989
	340.4	0.660755	0.576296	0.416005	0.277572	0.156903
	340.6	0.659944	0.576113	0.41572	0.277468	0.156957
	340.8	0.659273	0.575943	0.415206	0.277409	0.156504
	341	0.659222	0.576624	0.415596	0.277754	0.157244
	341.2	0.659256	0.576558	0.415575	0.277687	0.15752
	341.4	0.659085	0.576613	0.415575	0.277382	0.157681
	341.6	0.659163	0.577058	0.415543	0.2768	0.157096
	341.8	0.658993	0.577399	0.415528	0.276795	0.157031
	342	0.659347	0.577872	0.415683	0.277071	0.156775
	342.2	0.659088	0.577907	0.415762	0.276817	0.15634
	342.4	0.65907	0.578126	0.416251	0.276992	0.156312
	342.6	0.659106	0.578346	0.416061	0.276844	0.156272
	342.8	0.659084	0.578305	0.416168	0.277418	0.156589
	343	0.658971	0.578798	0.416868	0.277752	0.156938
	343.2	0.658874	0.578691	0.416918	0.277957	0.157217
	343.4	0.658515	0.57808	0.417089	0.278011	0.156827
	343.6	0.658618	0.578165	0.417138	0.278072	0.156609
	343.8	0.658201	0.57747	0.416995	0.277826	0.156432
	344	0.658044	0.576713	0.416659	0.277804	0.156568
	344.2	0.65806	0.575835	0.416101	0.277323	0.156217
	344.4	0.658122	0.575748	0.415979	0.277516	0.15652
	344.6	0.657769	0.575834	0.415868	0.277573	0.156624
	344.8	0.658186	0.575791	0.415809	0.277668	0.156883
	345	0.658183	0.575671	0.416049	0.277324	0.157084
	345.2	0.658381	0.575534	0.415805	0.277065	0.156872
	345.4	0.658366	0.575498	0.415284	0.276282	0.15652
	345.6	0.658408	0.5757	0.414903	0.275842	0.155966
	345.8	0.658231	0.575613	0.414964	0.275571	0.156152
	346	0.657869	0.5751	0.414466	0.275052	0.155675
	346.2	0.657277	0.574831	0.414193	0.274886	0.155342
	346.4	0.657569	0.575172	0.414303	0.275438	0.155687
	346.6	0.657098	0.574726	0.413701	0.275186	0.155609
	346.8	0.656845	0.574456	0.413497	0.274959	0.155548
	347	0.656665	0.574348	0.413855	0.275339	0.155663
	347.2	0.656454	0.573729	0.413371	0.275282	0.155558
	347.4	0.656028	0.572918	0.413084	0.275605	0.155158
	347.6	0.656125	0.572753	0.413119	0.276064	0.155653
	347.8	0.656255	0.572378	0.413433	0.276244	0.156138
	348	0.656611	0.571817	0.413494	0.276607	0.156035
	348.2	0.656694	0.571477	0.413633	0.276817	0.156285
	348.4	0.656665	0.571976	0.413776	0.277272	0.156727
	348.6	0.656602	0.571781	0.414042	0.27772	0.15688
	348.8	0.656663	0.571808	0.414189	0.277772	0.156937
	349	0.655707	0.571626	0.413936	0.277368	0.156753
	349.2	0.655652	0.571598	0.413762	0.27713	0.156604
	349.4	0.655	0.571318	0.413215	0.276462	0.156008
	349.6	0.654487	0.571061	0.412988	0.275952	0.155653
	349.8	0.653961	0.57101	0.412733	0.275471	0.155923
	350	0.653432	0.570772	0.412127	0.275046	0.155327
	350.2	0.653259	0.571121	0.412044	0.275312	0.155087
	350.4	0.653487	0.57153	0.411911	0.275178	0.155178
	350.6	0.653072	0.571279	0.411557	0.274394	0.154627
	350.8	0.652782	0.571122	0.410965	0.273807	0.154009
	351	0.65307	0.57103	0.411116	0.274494	0.153643
	351.2	0.652799	0.570711	0.410983	0.274071	0.153353
	351.4	0.652642	0.570643	0.411262	0.274462	0.153185
	351.6	0.652899	0.570522	0.411732	0.274643	0.153483
	351.8	0.652721	0.570405	0.411752	0.274553	0.153531
	352	0.652528	0.570129	0.412167	0.275074	0.153634
	352.2	0.652339	0.570045	0.412035	0.275398	0.154105
	352.4	0.652721	0.57039	0.412125	0.275956	0.154521
	352.6	0.653263	0.570214	0.412369	0.276508	0.154591
	352.8	0.65307	0.570275	0.412395	0.276074	0.154572
	353	0.652865	0.570401	0.412386	0.275896	0.154499
	353.2	0.652906	0.570782	0.412684	0.275868	0.154665
	353.4	0.652558	0.570549	0.412369	0.275399	0.15415
	353.6	0.652208	0.570234	0.412078	0.275276	0.154239
	353.8	0.652197	0.570109	0.411982	0.275296	0.154446
	354	0.652093	0.569946	0.411418	0.27507	0.15398
	354.2	0.652179	0.570022	0.411531	0.275055	0.154061
	354.4	0.652436	0.570251	0.411659	0.274976	0.154184
	354.6	0.652245	0.570266	0.411648	0.27507	0.154381
	354.8	0.651957	0.56973	0.410955	0.275034	0.154065
	355	0.651681	0.569616	0.411146	0.275293	0.153729
	355.2	0.651298	0.569596	0.411315	0.274764	0.153755
	355.4	0.651346	0.569597	0.411623	0.275143	0.154125
	355.6	0.651037	0.568949	0.411157	0.275038	0.15419
	355.8	0.650206	0.568807	0.410796	0.274699	0.154221
	356	0.650522	0.569107	0.411221	0.275089	0.154971
	356.2	0.650827	0.569136	0.411006	0.275156	0.155248
	356.4	0.651254	0.569173	0.411301	0.274909	0.155514
	356.6	0.650955	0.569099	0.411193	0.274551	0.155224
	356.8	0.650796	0.56955	0.411554	0.274576	0.155227
	357	0.650896	0.570105	0.411844	0.275108	0.15528
	357.2	0.650416	0.570034	0.411727	0.275193	0.155026
	357.4	0.650361	0.569589	0.411329	0.274937	0.154539
	357.6	0.650368	0.569556	0.411298	0.275162	0.15485
	357.8	0.650446	0.569421	0.411105	0.275116	0.1546
	358	0.65021	0.569093	0.410752	0.275096	0.154103
	358.2	0.650137	0.569017	0.410872	0.275251	0.15425
	358.4	0.650422	0.569025	0.410969	0.275646	0.154701
	358.6	0.65015	0.568266	0.41027	0.275299	0.154443
	358.8	0.649537	0.567209	0.409361	0.274702	0.153913
	359	0.6492	0.566887	0.409094	0.274458	0.153902
	359.2	0.649281	0.567081	0.408821	0.274152	0.153786
	359.4	0.648707	0.566832	0.408442	0.274018	0.153809
	359.6	0.648245	0.566492	0.407733	0.273278	0.1535
	359.8	0.647801	0.566618	0.407499	0.272556	0.153079
	360	0.648225	0.567235	0.40808	0.27281	0.153804

## Sheet: Supplementary Fig 3
	NTD-Y18A							NTD-D20A							NTD-P23A							NTD-D24A						NTD-V26A							NTD-S28A								NTD-S191A						NTD-N226A
Time (s)	2000 nM	1000 nM	500 nM	250 nM	100 nM	50 nM		2000 nM	1000 nM	500 nM	250 nM	100 nM			4000 nM	2000 nM	1000 nM	500 nM	250 nM	100 nM		10000 nM	5000 nM	2500 nM	1250 nM	625 nM		1000 nM	500 nM	250 nM	100 nM	50 nM			4000 nM	2000 nM	1000 nM	500 nM	250 nM	100 nM			2000 nM	1000 nM	500 nM	250 nM	125 nM		4000 nM
0	0.0162323	0.00778275	0.00235719	-0.00729767	-0.00639818	-0.0129607		0.0160146	0.0100887	0.00569155	-0.00153464	-0.00114632			0.0169013	0.012754	0.00380251	-0.00466913	0.00041898	-0.0145353		0.0634905	0.0100562	0.00949643	0.00774125	0.00991127		0.0212052	0.0160296	0.0106753	-0.00155862	0.00589659			0.019791	0.0123595	0.00867084	-0.00838032	-0.00816924	-0.0212429			0.0354692	0.0220691	0.0109855	0.0115083	-0.00271693		0.0149456
0.2	0.0194523	0.00962546	0.00363987	-0.00630892	-0.00615954	-0.0130909		0.021064	0.0124977	0.0069943	-0.00020778	-0.00073254			0.0222186	0.0154598	0.00640097	-0.00281981	0.00086323	-0.0142946		0.0587262	0.00868122	0.00900835	0.00730152	0.00902819		0.0248134	0.0180346	0.0119946	-0.00036897	0.00642346			0.0253697	0.015062	0.0105001	-0.00719612	-0.00764669	-0.0211649			0.0389381	0.0238992	0.0127187	0.0122515	-0.00232228		0.0207019
0.4	0.02296	0.0119983	0.00487559	-0.00564889	-0.00588788	-0.0133789		0.0266049	0.0151313	0.00835341	0.00073244	-0.00029117			0.027711	0.0183933	0.00856744	-0.00142743	0.00055474	-0.0144505		0.0531292	0.00733326	0.00849693	0.00682217	0.00823079		0.0293657	0.0201028	0.0133442	0.00091826	0.00729835			0.0319568	0.0182449	0.012587	-0.00593258	-0.00747554	-0.021197			0.0428912	0.0261276	0.0142865	0.0127391	-0.0019927		0.0274019
0.6	0.0264726	0.013992	0.00601258	-0.00497386	-0.00601027	-0.0138411		0.0327133	0.0183899	0.00990438	0.00189339	0.00017721			0.0336851	0.0218502	0.0105933	0.00021592	0.00074386	-0.0141659		0.0472767	0.00592794	0.00779384	0.00602341	0.00747124		0.0344287	0.0224955	0.015245	0.0018139	0.00800126			0.0393998	0.0220396	0.0149803	-0.00449752	-0.00714178	-0.0210055			0.0476733	0.0285493	0.0157915	0.0130387	-0.00188428		0.0351276
0.8	0.0313371	0.0169987	0.0078259	-0.00402333	-0.00571276	-0.013897		0.0395856	0.0217798	0.0116888	0.00320198	0.00071113			0.0403056	0.0257919	0.0130092	0.00177948	0.00097829	-0.014123		0.0411072	0.00463022	0.0070775	0.00540886	0.00653866		0.0401304	0.0250697	0.0166864	0.00255513	0.00873226			0.0476796	0.026469	0.017783	-0.00263373	-0.00651878	-0.021008			0.0528682	0.03105	0.0176222	0.013626	-0.00216315		0.043625
1	0.0363753	0.0199116	0.00944127	-0.0027327	-0.0053254	-0.0140262		0.0467171	0.0254603	0.0132918	0.00450853	0.00109227			0.0473964	0.0298069	0.0154257	0.00380013	0.00111661	-0.0142515		0.0347703	0.00331575	0.00638727	0.00473408	0.00574526		0.0459309	0.0273612	0.0186177	0.0035042	0.00933709			0.0564347	0.0312394	0.0206621	-0.00071923	-0.00583932	-0.0206171			0.0584581	0.0339229	0.019445	0.0137305	-0.00254984		0.0527506
1.2	0.0416141	0.0231088	0.0111039	-0.00170993	-0.00494586	-0.013858		0.0538983	0.0293135	0.0151452	0.00563673	0.001585			0.0548801	0.0341022	0.0178807	0.00570048	0.00186727	-0.0144802		0.0285644	0.00216535	0.00562182	0.00423097	0.0047445		0.0523761	0.0298356	0.0205615	0.00450281	0.0101363			0.0659814	0.0363615	0.0238974	0.00101936	-0.00493494	-0.0197073			0.0648701	0.0371595	0.0212522	0.0143532	-0.00246929		0.0621736
1.4	0.0470923	0.0260698	0.0127232	-0.00026886	-0.00490669	-0.0141489		0.0606671	0.0326875	0.0166412	0.00646204	0.00131307			0.0623079	0.038376	0.0204851	0.00711194	0.00239087	-0.0142951		0.0225859	0.00130822	0.00487653	0.00414129	0.00405476		0.0588482	0.0322937	0.0225495	0.00516977	0.0105985			0.075568	0.0413525	0.0268928	0.00275303	-0.00427674	-0.0191541			0.0721167	0.0411452	0.0236721	0.0151396	-0.0024186		0.0719403
1.6	0.0525427	0.0290578	0.0142743	0.00077489	-0.00504127	-0.0140903		0.0678469	0.0364159	0.0185217	0.00749914	0.00141656			0.0696288	0.042824	0.0230103	0.00875949	0.00272401	-0.0138107		0.0171544	0.00076218	0.00451164	0.00407827	0.00354079		0.0651725	0.0350039	0.0242102	0.00619433	0.0110287			0.0848132	0.0462574	0.029996	0.00426211	-0.00373988	-0.0189595			0.0793808	0.0452132	0.0260525	0.0158522	-0.00243479		0.0814253
1.8	0.0581635	0.0323201	0.016051	0.00184363	-0.0048734	-0.0139956		0.074367	0.0395592	0.0199829	0.00842506	0.00136925			0.0767441	0.0473254	0.0257727	0.0103651	0.00365921	-0.0136264		0.0123101	0.00057219	0.00409958	0.00382555	0.00320364		0.0714735	0.0376358	0.025979	0.00694091	0.0116394			0.09435	0.0511296	0.03278	0.00556342	-0.00310427	-0.018439			0.0872077	0.0492976	0.0283859	0.0166541	-0.00238856		0.0905088
2	0.0634535	0.0350707	0.017198	0.0028255	-0.0050721	-0.0140418		0.0803595	0.0425039	0.0217333	0.00951769	0.00129272			0.0835692	0.0512283	0.0281664	0.0119617	0.00449009	-0.0130065		0.00828253	0.00040245	0.00418458	0.00373986	0.00312394		0.0776819	0.0400831	0.0274281	0.00759631	0.0120896			0.103551	0.056485	0.0358067	0.00710635	-0.00213941	-0.0174295			0.0948072	0.0533361	0.0304735	0.0172685	-0.00221008		0.0990842
2.2	0.0681169	0.0376973	0.0181223	0.00351697	-0.0050191	-0.0138839		0.0851243	0.0448902	0.0227484	0.0101768	0.00105076			0.0895566	0.0549999	0.0300599	0.0134083	0.00549493	-0.0123082		0.00531289	0.00055005	0.00430327	0.00399717	0.00271467		0.0830267	0.0419222	0.0284793	0.00789214	0.0122859			0.111675	0.0611816	0.0384565	0.00818875	-0.00123608	-0.0169774			0.102838	0.057557	0.0327319	0.0184237	-0.00192101		0.106395
2.4	0.0727142	0.0400295	0.0188682	0.00426233	-0.00501052	-0.0138615		0.0901936	0.0473415	0.0242137	0.0108655	0.00108373			0.0948556	0.0584458	0.0322628	0.0147972	0.0064571	-0.0115382		0.002406	0.00055895	0.00410147	0.00399364	0.00237181		0.0882847	0.0443855	0.029521	0.00887508	0.0126385			0.119884	0.066379	0.041329	0.0101286	-0.00038504	-0.015897			0.110772	0.0618277	0.0349542	0.0193149	-0.00123667		0.113006
2.6	0.077514	0.0427669	0.0202908	0.00494612	-0.00447328	-0.0133462		0.0954793	0.0500672	0.0257696	0.0120349	0.00112018			0.0999268	0.0618641	0.0342018	0.0161731	0.00717508	-0.0111231		0.00014056	0.00090641	0.00430056	0.00420394	0.00240648		0.0929958	0.0462608	0.0304661	0.00923035	0.0128287			0.127588	0.0708669	0.0442638	0.0121931	-0.00014233	-0.0151261			0.117863	0.0658352	0.0369694	0.0200844	-0.0006854		0.120198
2.8	0.0824396	0.0458256	0.0220722	0.0060952	-0.00353767	-0.0126793		0.100789	0.0530011	0.0271676	0.0133144	0.00167582			0.10474	0.0648463	0.0362558	0.0172668	0.00780086	-0.0105196		0.00142214	0.0018433	0.00485952	0.00504422	0.00310296		0.0975783	0.047653	0.0310604	0.0100412	0.0125358			0.134742	0.0751597	0.0470327	0.0135475	0.00055502	-0.0147488			0.125298	0.0698736	0.0391471	0.0209748	9.126e-05		0.12702
3	0.0871226	0.0482724	0.023872	0.00704603	-0.00281248	-0.0125554		0.105785	0.0557133	0.0293251	0.0144798	0.00223181			0.109406	0.0678495	0.0384558	0.018494	0.00833628	-0.00970481		0.00346359	0.00194523	0.005079	0.00556371	0.00337288		0.101733	0.0494641	0.0312156	0.0103366	0.0123543			0.14168	0.0796753	0.0498611	0.0148983	0.00127273	-0.0140892			0.133063	0.0739972	0.0415263	0.0220836	0.0008626		0.133809
3.2	0.0916949	0.0513027	0.0257472	0.00825039	-0.00215592	-0.0120433		0.110601	0.058204	0.030915	0.0155977	0.00293658			0.114163	0.0705207	0.0403836	0.0199434	0.00930662	-0.0090352		0.00508024	0.00262879	0.00482759	0.00615646	0.00351341		0.105951	0.0507895	0.0312625	0.0106628	0.0117117			0.148373	0.0838779	0.0527512	0.0162746	0.00205725	-0.0136627			0.139527	0.0777032	0.043144	0.0227149	0.00117743		0.139846
3.4	0.095486	0.0536995	0.0270605	0.00867766	-0.00184414	-0.0123296		0.115324	0.060857	0.0323319	0.0166652	0.00304065			0.119121	0.0734334	0.0419204	0.021043	0.010104	-0.00859694		0.00724616	0.00266074	0.00488974	0.00654777	0.00353246		0.110043	0.0524355	0.0317569	0.0111078	0.0114633			0.155089	0.0877802	0.0556324	0.0171366	0.0027003	-0.0139379			0.146439	0.0818254	0.0449397	0.0241223	0.00171425		0.146231
3.6	0.0996101	0.0561344	0.0286103	0.00937274	-0.00132391	-0.0118329		0.120151	0.0635043	0.0339317	0.0175661	0.00353284			0.123271	0.0753945	0.0428866	0.021616	0.010125	-0.00903351		0.00908864	0.00233565	0.00505654	0.00689129	0.00333149		0.113694	0.0537271	0.031678	0.0113124	0.0111833			0.161838	0.0917015	0.0584407	0.0187104	0.00369979	-0.0134581			0.153103	0.0855813	0.0472018	0.0255983	0.00248433		0.152437
3.8	0.103643	0.058419	0.0299785	0.0101354	-0.0010375	-0.0117487		0.124359	0.0660288	0.0351563	0.0185413	0.00391136			0.127636	0.0778029	0.0445191	0.0226367	0.0104987	-0.00899223		0.0105292	0.00255551	0.00521775	0.00684657	0.00387701		0.117246	0.0555919	0.0321074	0.0114413	0.0110721			0.167654	0.0954136	0.0607605	0.0196389	0.00407056	-0.0137967			0.160386	0.0897332	0.0495685	0.0274375	0.00343105		0.158239
4	0.107361	0.060606	0.0310572	0.0108974	-0.00093402	-0.0113938		0.129186	0.0687	0.0370282	0.0197301	0.00455708			0.131436	0.079713	0.0460473	0.0239142	0.0109131	-0.00858526		0.0123173	0.00295549	0.00578567	0.00671475	0.00440002		0.120764	0.0573601	0.0326878	0.0116706	0.0108982			0.17345	0.0992667	0.063411	0.0206624	0.00420848	-0.0136148			0.167783	0.0941735	0.0522689	0.0291023	0.00448553		0.163507
4.2	0.111363	0.0625658	0.0322312	0.0116532	-0.00116682	-0.0118253		0.133743	0.0711447	0.0382434	0.0208642	0.00499932			0.135714	0.0823203	0.0476968	0.0254314	0.0114893	-0.00806513		0.0139627	0.00320216	0.00613596	0.00668918	0.00443384		0.124924	0.0593145	0.0333068	0.0120178	0.0112744			0.17887	0.102527	0.0653849	0.021498	0.00463493	-0.0140313			0.174759	0.0979927	0.0548634	0.0305808	0.00569966		0.168976
4.4	0.114815	0.0645784	0.0331171	0.0122037	-0.00118835	-0.011892		0.137654	0.0734808	0.0394304	0.0210523	0.0053349			0.139009	0.0842042	0.0483584	0.0261592	0.0112629	-0.00802427		0.0155772	0.00343017	0.00637811	0.00676125	0.00450427		0.128912	0.0610388	0.0340667	0.0123171	0.0115212			0.184539	0.106251	0.0675707	0.0224489	0.00486132	-0.0139368			0.18155	0.10195	0.0566621	0.0319762	0.00640434		0.174231
4.6	0.118608	0.0660949	0.0343041	0.0129864	-0.00116421	-0.0118106		0.141711	0.0761275	0.0409128	0.0220052	0.00602079			0.142714	0.0867942	0.0493527	0.0272462	0.0119195	-0.00784705		0.0164857	0.00376817	0.0068714	0.00689206	0.00492647		0.132645	0.0624962	0.0348606	0.0119154	0.0113935			0.190039	0.109806	0.0700415	0.0237035	0.00546103	-0.0136788			0.188086	0.105619	0.058882	0.0330847	0.00656593		0.179347
4.8	0.12301	0.0687617	0.0359938	0.0140398	-0.00037005	-0.0112046		0.145902	0.078524	0.0419873	0.0226938	0.00635954			0.146353	0.0891636	0.050716	0.0280624	0.0124417	-0.00818394		0.0180069	0.00401234	0.00679366	0.00693549	0.00513269		0.136659	0.0642612	0.0354814	0.012304	0.0115018			0.195366	0.113323	0.0721557	0.0255185	0.00626789	-0.0136462			0.194334	0.109074	0.0608611	0.034296	0.00671035		0.184488
5	0.126604	0.0707376	0.0372321	0.0150323	0.00028678	-0.0110966		0.149463	0.0808262	0.0428413	0.0231402	0.00628667			0.149943	0.0913553	0.051862	0.0292479	0.0126575	-0.00845661		0.0186688	0.00456913	0.00742978	0.0072987	0.00553999		0.140529	0.0660513	0.0374519	0.0130587	0.012208			0.20042	0.116626	0.0743008	0.0268641	0.00661285	-0.0130367			0.200752	0.112972	0.0629674	0.0355151	0.0075455		0.189242
5.2	0.129941	0.0726427	0.0387722	0.0156527	0.00062589	-0.0108718		0.15264	0.0826985	0.043864	0.0236462	0.00613629			0.153574	0.0937621	0.0530307	0.0299461	0.0132558	-0.00883981		0.0196004	0.00531534	0.00793777	0.00777742	0.0058396		0.144269	0.0675203	0.0385566	0.0133465	0.0123494			0.205616	0.119649	0.0765836	0.0281458	0.00686128	-0.0124772			0.207044	0.116762	0.0649571	0.0370438	0.00819715		0.193953
5.4	0.133475	0.0742393	0.0399516	0.0167149	0.00051838	-0.0111492		0.155914	0.0842304	0.0442671	0.0240233	0.00597333			0.157137	0.0963209	0.0544368	0.0308513	0.0137326	-0.00867763		0.0203138	0.00617453	0.00819287	0.00818149	0.00634408		0.147931	0.069307	0.0399924	0.0139543	0.0123182			0.210709	0.12276	0.0786465	0.0294973	0.00733975	-0.0122576			0.213368	0.120971	0.0673546	0.038287	0.00878944		0.198116
5.6	0.137225	0.0760358	0.0413645	0.0170408	0.00078345	-0.0110159		0.159841	0.0862663	0.0458571	0.0248158	0.00617959			0.160736	0.0992089	0.0557984	0.0319502	0.0142771	-0.00840916		0.0213562	0.00639763	0.00838252	0.00797775	0.00631547		0.151957	0.0714483	0.0417624	0.0151923	0.0129017			0.215845	0.12594	0.0808246	0.0307596	0.00797485	-0.0117781			0.219235	0.124693	0.0696891	0.0394636	0.00953399		0.202041
5.8	0.140919	0.0778614	0.0426111	0.01756	0.00108379	-0.0109874		0.162791	0.0874305	0.046393	0.0250262	0.00583524			0.164571	0.101871	0.0571323	0.033103	0.015121	-0.00854103		0.0226087	0.00686705	0.00836798	0.00765419	0.00632369		0.155989	0.0733007	0.0434858	0.0157939	0.0134644			0.221003	0.129285	0.0828896	0.0323439	0.00898799	-0.0109074			0.225777	0.128084	0.0719123	0.0407959	0.0103943		0.206263
6	0.144526	0.0791593	0.0438884	0.0179102	0.00118107	-0.0109114		0.165661	0.0888352	0.0476751	0.025163	0.00553266			0.168813	0.104508	0.0588424	0.0345553	0.0155998	-0.00800003		0.0233915	0.00691623	0.00864669	0.00783196	0.00613978		0.159532	0.0749355	0.0446021	0.0164259	0.0135626			0.2262	0.132854	0.085264	0.0339232	0.00987176	-0.0101627			0.231897	0.131735	0.0743011	0.0417643	0.0116297		0.210163
6.2	0.147913	0.0810548	0.0449151	0.017954	0.00149181	-0.0108869		0.168717	0.0905644	0.0483635	0.0254599	0.00558822			0.171934	0.106588	0.0596991	0.0352156	0.0155138	-0.00807895		0.0241475	0.0070423	0.00839119	0.00786004	0.00595309		0.162784	0.0761949	0.0456107	0.016947	0.0134503			0.230791	0.135978	0.0871491	0.0348814	0.00998977	-0.00994749			0.238841	0.135793	0.0773417	0.0432195	0.0126135		0.214225
6.4	0.152081	0.0832363	0.0462374	0.0183836	0.00154393	-0.0105086		0.17177	0.0921919	0.049132	0.0256337	0.00568401			0.174837	0.108718	0.0612101	0.0363149	0.0155606	-0.0080063		0.024584	0.00790954	0.00865934	0.00787158	0.00640152		0.166116	0.0777167	0.0467805	0.0171206	0.0134305			0.235778	0.139531	0.0893545	0.036728	0.0107498	-0.00903557			0.245476	0.139842	0.0798611	0.0440388	0.0136848		0.217878
6.6	0.156398	0.0857104	0.0480997	0.0191602	0.0022246	-0.00993561		0.175269	0.0943205	0.0505393	0.0269053	0.0059872			0.178359	0.110872	0.0625981	0.0369145	0.0156888	-0.00809253		0.0251575	0.00846095	0.00858682	0.0083953	0.00659438		0.169216	0.0788306	0.0475663	0.0172249	0.0134667			0.240509	0.142534	0.0915225	0.0377414	0.0112645	-0.00857221			0.251242	0.14352	0.0824736	0.0450498	0.0146383		0.221481
6.8	0.16068	0.088079	0.0497645	0.0204155	0.00298787	-0.00940088		0.178513	0.0960321	0.0515824	0.0272751	0.00628693			0.181699	0.112435	0.0638522	0.0377352	0.0160111	-0.00759225		0.0255423	0.00924303	0.00887567	0.00876679	0.00668897		0.172583	0.0804484	0.0484093	0.0179253	0.013712			0.244323	0.145544	0.0930287	0.0381468	0.0116065	-0.00879637			0.257525	0.147286	0.0849245	0.0464231	0.0156736		0.224889
7	0.164656	0.0905496	0.0514458	0.0214395	0.00377056	-0.00899726		0.181314	0.0978635	0.052909	0.0274226	0.00630158			0.184807	0.114496	0.0649474	0.0382948	0.0161622	-0.00749642		0.0264009	0.00963458	0.00869366	0.00874967	0.0066459		0.175449	0.0818325	0.0488655	0.0176058	0.0138826			0.249036	0.148838	0.0952253	0.0394911	0.0123813	-0.00844804			0.263706	0.151211	0.0871543	0.0477621	0.0164403		0.228601
7.2	0.168237	0.0925913	0.0526017	0.0220066	0.00358899	-0.00835134		0.18467	0.0993302	0.05376	0.0282739	0.00648141			0.188387	0.116833	0.0660467	0.0390779	0.0166348	-0.0075529		0.0270936	0.0102291	0.0084831	0.00865789	0.00623688		0.178279	0.0827484	0.0496026	0.0179389	0.0137316			0.253578	0.152007	0.0975101	0.0409063	0.0131375	-0.0079025			0.269058	0.154424	0.089128	0.0486294	0.0169077		0.231608
7.4	0.171387	0.0944842	0.0537182	0.0228107	0.00376484	-0.0083182		0.187681	0.100797	0.0546506	0.0286103	0.0063649			0.191923	0.118759	0.0672669	0.0400585	0.0171783	-0.00762792		0.0280092	0.0103397	0.00829806	0.00848205	0.0062949		0.181265	0.0838674	0.0504365	0.0181612	0.0135543			0.25773	0.155055	0.0994412	0.0420724	0.0137261	-0.00769874			0.274857	0.158311	0.091335	0.0497733	0.0176106		0.235244
7.6	0.174631	0.096456	0.0546831	0.0235402	0.0040357	-0.00760535		0.190692	0.102732	0.0555123	0.0291559	0.00677199			0.195224	0.120662	0.0687622	0.041206	0.0172534	-0.00692212		0.0282554	0.0107733	0.00859649	0.0087742	0.00628717		0.183511	0.0844834	0.0506514	0.0179167	0.0135061			0.261752	0.158058	0.101092	0.0434362	0.0144765	-0.00698962			0.28049	0.161953	0.0940775	0.0514263	0.0187918		0.238713
7.8	0.17745	0.0979289	0.0555264	0.0239306	0.00373491	-0.00790398		0.193922	0.104773	0.056708	0.0300115	0.00745256			0.198602	0.122842	0.0704188	0.042341	0.0179577	-0.00621303		0.0292624	0.0111451	0.00853962	0.00844672	0.00643667		0.185795	0.0854637	0.0510703	0.0178236	0.0137435			0.265441	0.161015	0.102802	0.0441879	0.0147128	-0.0070106			0.286587	0.166208	0.0968935	0.0529994	0.0194883		0.242006
8	0.180673	0.0997025	0.0566052	0.0252498	0.00392784	-0.00799935		0.196924	0.106689	0.0580583	0.0312204	0.00786351			0.201505	0.12431	0.0715524	0.0432749	0.0186538	-0.00569739		0.0303605	0.0112496	0.00858783	0.00829207	0.00603553		0.188508	0.086579	0.0516688	0.0179463	0.0141184			0.269264	0.163607	0.104361	0.0448114	0.014851	-0.00693854			0.291806	0.17	0.0993959	0.0539918	0.0201623		0.244956
8.2	0.183511	0.101538	0.0574762	0.0265876	0.00387682	-0.00801077		0.199668	0.10842	0.0587785	0.0320997	0.0081916			0.204676	0.126712	0.0726336	0.0442968	0.0190476	-0.00518319		0.0310285	0.0116485	0.0088291	0.00875023	0.00586352		0.19133	0.0876287	0.0521368	0.018195	0.0145969			0.273343	0.166414	0.106275	0.0457652	0.0156539	-0.00684751			0.296988	0.173703	0.101638	0.0552515	0.0209338		0.248197
8.4	0.186517	0.103351	0.0581217	0.0274153	0.00426364	-0.00778769		0.202193	0.109789	0.0594402	0.0326668	0.00853169			0.207273	0.127983	0.0735218	0.0445086	0.018818	-0.0053761		0.0314692	0.0116011	0.00897912	0.00934291	0.00564459		0.194081	0.088885	0.0526512	0.0188361	0.0147336			0.276935	0.168696	0.107522	0.0460116	0.0158304	-0.00689108			0.302567	0.177686	0.103571	0.0565124	0.0211711		0.250617
8.6	0.189392	0.10493	0.0590656	0.0280581	0.00476109	-0.00786709		0.204828	0.111678	0.0601908	0.0338849	0.00904278			0.210093	0.130542	0.0751542	0.0452718	0.0196435	-0.00465887		0.0312653	0.0124245	0.00986068	0.0103056	0.00643931		0.196959	0.0901705	0.0529022	0.0190434	0.0149584			0.280458	0.171057	0.109156	0.0472598	0.0162027	-0.00699417			0.307681	0.181633	0.105691	0.0578213	0.0217074		0.253466
8.8	0.192051	0.106793	0.060255	0.0290509	0.00523243	-0.00758332		0.207742	0.11347	0.0610638	0.0349833	0.00919275			0.213002	0.13218	0.0767978	0.04603	0.0200366	-0.00448266		0.0318223	0.0126706	0.0102361	0.0105699	0.0067146		0.199425	0.0915269	0.0534788	0.0193213	0.0152788			0.283861	0.17321	0.110465	0.0482861	0.0162614	-0.00732064			0.313443	0.185452	0.107379	0.0592924	0.0227066		0.256237
9	0.194328	0.108245	0.0613469	0.0297087	0.00533241	-0.00786479		0.210094	0.115092	0.0617684	0.0359142	0.00949321			0.215622	0.133733	0.0778717	0.046535	0.0201744	-0.00463978		0.0315539	0.0135589	0.01149	0.0114833	0.00698052		0.201761	0.0921961	0.0539816	0.0195249	0.0154353			0.287488	0.175911	0.112462	0.0492036	0.0165985	-0.00672483			0.318401	0.189439	0.109456	0.0608725	0.0233423		0.259114
9.2	0.196507	0.109612	0.0622056	0.0304052	0.00535938	-0.00833478		0.212586	0.116442	0.062569	0.037059	0.00953418			0.217971	0.135371	0.0785609	0.046741	0.0201762	-0.0052458		0.0319874	0.0137808	0.0119808	0.0117526	0.00759926		0.20421	0.092954	0.0543091	0.0197625	0.0151227			0.291372	0.178364	0.114165	0.0498871	0.0167065	-0.00625754			0.322728	0.192999	0.111157	0.0620109	0.0233118		0.261595
9.4	0.199068	0.111185	0.0631233	0.0313391	0.0054835	-0.00862469		0.215641	0.118244	0.0633931	0.0379654	0.0102047			0.220512	0.13739	0.0797853	0.0476606	0.021169	-0.0047699		0.0324909	0.0136563	0.0120669	0.0116615	0.00753917		0.207256	0.0942213	0.0553321	0.0206196	0.0153557			0.29506	0.180695	0.115655	0.050636	0.0173523	-0.006227			0.327652	0.196432	0.113095	0.0632225	0.0243203		0.263775
9.6	0.201805	0.112613	0.0643856	0.0318185	0.00591424	-0.00861791		0.218048	0.119733	0.0649928	0.0385529	0.0102078			0.223312	0.139407	0.0806711	0.0483192	0.021759	-0.00459231		0.033485	0.0134155	0.011873	0.011876	0.00755148		0.210004	0.0956105	0.0561974	0.0208891	0.0155573			0.298125	0.182553	0.117284	0.0514452	0.0175276	-0.00639575			0.332994	0.199696	0.11536	0.0649516	0.0253266		0.266134
9.8	0.204383	0.114217	0.0657688	0.0325953	0.00597692	-0.00835529		0.220243	0.121053	0.0654858	0.0386653	0.0100311			0.226428	0.141212	0.0815691	0.0490807	0.0221133	-0.00431903		0.0342388	0.0134759	0.0118334	0.011993	0.00754968		0.212532	0.0970763	0.0567165	0.0210701	0.0156766			0.301435	0.184503	0.118768	0.0523563	0.0177324	-0.00674011			0.338027	0.2024	0.11706	0.0657363	0.0261561		0.268823
10	0.207071	0.115783	0.0670752	0.0329509	0.00592724	-0.0083476		0.222625	0.122873	0.0665651	0.038953	0.0102108			0.229732	0.143374	0.0834953	0.0502139	0.0226346	-0.00381629		0.034686	0.0133031	0.0117044	0.0119482	0.00741399		0.214647	0.0982346	0.0568864	0.0211656	0.0154105			0.304939	0.186783	0.119978	0.0528177	0.0174379	-0.00654631			0.343254	0.205819	0.11949	0.0667168	0.0269334		0.271116
10.2	0.209568	0.117653	0.0680927	0.033526	0.00604906	-0.00841808		0.225398	0.124323	0.0674836	0.0394098	0.0107566			0.231781	0.144682	0.0840096	0.0507076	0.0223818	-0.00386825		0.0350187	0.0133017	0.011998	0.0120388	0.00774007		0.217229	0.099384	0.057575	0.021247	0.0155393			0.308117	0.18929	0.121689	0.0538482	0.0175812	-0.00641209			0.348692	0.20914	0.12192	0.068124	0.0275784		0.273445
10.4	0.213743	0.12022	0.0698994	0.0349639	0.00687916	-0.00722441		0.227884	0.125751	0.0683293	0.0396122	0.0113541			0.234371	0.146487	0.0854913	0.0516457	0.0229509	-0.00338516		0.0348764	0.0141551	0.0125983	0.0124727	0.00823416		0.219716	0.100541	0.0579722	0.0207855	0.0155578			0.311555	0.192181	0.123681	0.0552752	0.0187752	-0.00593234			0.353816	0.212416	0.124132	0.0695049	0.0282098		0.275648
10.6	0.217025	0.121962	0.0710533	0.0358254	0.00742911	-0.00649843		0.230619	0.127579	0.069933	0.0400292	0.0116379			0.236882	0.148011	0.086192	0.0517733	0.0231066	-0.00327782		0.035217	0.0142945	0.0121228	0.0126377	0.00849038		0.222087	0.101793	0.0585241	0.0210754	0.0155467			0.314473	0.19441	0.125346	0.0554596	0.0193681	-0.00607459			0.358507	0.215773	0.126497	0.0709042	0.0288965		0.27809
10.8	0.220265	0.123891	0.0724884	0.0369044	0.00803445	-0.00608265		0.233132	0.128634	0.070807	0.0401319	0.0119333			0.239112	0.149477	0.0868234	0.0523007	0.0230322	-0.00322257		0.035155	0.014603	0.0123611	0.0124615	0.00883601		0.224835	0.103207	0.0593841	0.0215881	0.015985			0.317268	0.19659	0.12674	0.0564228	0.0197398	-0.00617349			0.363437	0.219287	0.128668	0.0723109	0.029591		0.280087
11	0.223308	0.125993	0.0741512	0.0376909	0.0085297	-0.00512218		0.235724	0.130161	0.0720414	0.040459	0.0121539			0.241312	0.151512	0.0881043	0.0528927	0.0233193	-0.00302102		0.0353762	0.0149084	0.012483	0.0125403	0.0091399		0.22736	0.104534	0.0597766	0.0212248	0.0160605			0.320838	0.199111	0.12873	0.0578372	0.0208178	-0.00543			0.368167	0.222423	0.130278	0.0732549	0.0299639		0.282315
11.2	0.225916	0.127322	0.0750221	0.0382945	0.00864023	-0.00496688		0.23838	0.131532	0.072818	0.0407278	0.011811			0.244077	0.153263	0.0890657	0.0539639	0.0237844	-0.00296039		0.0354834	0.0154342	0.0125997	0.0129597	0.00916551		0.229569	0.105674	0.0603179	0.0213817	0.0159401			0.324103	0.201709	0.130815	0.0597967	0.0217212	-0.00424478			0.372819	0.225738	0.132287	0.0741339	0.030458		0.284861
11.4	0.228576	0.129209	0.0761485	0.0390833	0.00901108	-0.00473977		0.24035	0.132709	0.0736992	0.0404136	0.011679			0.246757	0.155151	0.0906055	0.0551816	0.0245374	-0.00222647		0.0354027	0.0157057	0.0130415	0.0138471	0.00997164		0.232004	0.106744	0.0607167	0.0216905	0.0159895			0.326895	0.204035	0.13256	0.0612223	0.0222647	-0.00388955			0.376941	0.229194	0.134127	0.0751339	0.0306785		0.287231
11.6	0.231261	0.130935	0.0774798	0.039573	0.00922385	-0.00452787		0.24256	0.134333	0.0737777	0.0406397	0.0117032			0.249406	0.156987	0.0919505	0.0562559	0.0247193	-0.00157736		0.0353529	0.0162738	0.0134324	0.0144335	0.0100737		0.234301	0.107406	0.0610995	0.0217837	0.0162146			0.329685	0.206269	0.134272	0.0621301	0.0227779	-0.00387379			0.381749	0.232288	0.136681	0.0763751	0.0312677		0.289073
11.8	0.234336	0.132576	0.0791937	0.0402313	0.00965998	-0.00441384		0.245413	0.13628	0.0749727	0.0413661	0.0117328			0.251638	0.158714	0.0929694	0.0569856	0.0252823	-0.00155326		0.0362256	0.0162396	0.0134898	0.0144046	0.00991716		0.237144	0.109053	0.0618423	0.0226528	0.0168354			0.332213	0.208309	0.13564	0.0627657	0.0227149	-0.0039131			0.386421	0.235309	0.138853	0.0771175	0.0315074		0.291014
12	0.236843	0.13407	0.0801774	0.0409006	0.0101109	-0.00471541		0.247309	0.137601	0.0751884	0.0418564	0.0114995			0.254165	0.160742	0.0941576	0.0577161	0.0257059	-0.00114781		0.0366191	0.0162689	0.0136931	0.0147174	0.00973234		0.240337	0.110113	0.0623437	0.0234665	0.0173998			0.33468	0.209679	0.136886	0.0632691	0.022788	-0.00415374			0.390761	0.23822	0.140566	0.0778777	0.0317734		0.292762
12.2	0.239041	0.135549	0.0810937	0.0409831	0.0103399	-0.0049017		0.249296	0.138754	0.0754273	0.0423419	0.0117464			0.256381	0.162299	0.0949709	0.0581298	0.0257529	-0.00115419		0.0369196	0.0167128	0.0141086	0.0151419	0.00975925		0.243006	0.111421	0.0631636	0.0240857	0.017778			0.337276	0.21208	0.138747	0.0645876	0.0233693	-0.00354003			0.395147	0.241465	0.142427	0.0786789	0.0325201		0.294753
12.4	0.241168	0.136705	0.0813379	0.0408183	0.0104253	-0.00567749		0.252193	0.140105	0.0760313	0.0429156	0.0118357			0.258613	0.163735	0.0961267	0.0588043	0.0257997	-0.00124866		0.0370914	0.0175488	0.0144888	0.0154097	0.00988661		0.245511	0.112285	0.0636859	0.0244814	0.0181203			0.339494	0.213544	0.140018	0.0650336	0.0237094	-0.00400748			0.399372	0.244517	0.144506	0.0798449	0.0333222		0.296111
12.6	0.243461	0.138091	0.0820862	0.0410644	0.010409	-0.00586457		0.254746	0.141849	0.0767295	0.0436248	0.011836			0.261278	0.165984	0.097934	0.0598757	0.0265449	-0.00058437		0.0369124	0.0183391	0.014893	0.0158835	0.0102568		0.247471	0.113209	0.0640563	0.0245563	0.0181844			0.342071	0.215667	0.141627	0.0662015	0.0238819	-0.00369179			0.403546	0.247682	0.146262	0.0811276	0.0343519		0.298221
12.8	0.245467	0.139461	0.0828608	0.0417382	0.0101224	-0.00614014		0.257518	0.143371	0.0778302	0.0444794	0.0119849			0.263895	0.167301	0.0989215	0.0604684	0.0267288	-0.00106119		0.0376681	0.0184562	0.0148118	0.0156003	0.010045		0.249146	0.113385	0.0643003	0.02441	0.0179924			0.345095	0.217814	0.143108	0.0671484	0.0244746	-0.00339934			0.407617	0.250378	0.147732	0.0819417	0.0348933		0.299628
13	0.247471	0.140799	0.0839478	0.0424657	0.0103372	-0.00622686		0.259894	0.145104	0.078244	0.0453548	0.0122753			0.265959	0.168724	0.0994601	0.0608567	0.027051	-0.00119915		0.0377836	0.0190394	0.0149803	0.0157493	0.0104558		0.251409	0.114202	0.0650101	0.025142	0.0182032			0.347917	0.220528	0.144855	0.068279	0.0252253	-0.00255701			0.410706	0.252941	0.149421	0.0826199	0.0352208		0.301438
13.2	0.249455	0.142205	0.084665	0.0426721	0.0105569	-0.00693213		0.262367	0.146592	0.0791445	0.0465656	0.0124977			0.268226	0.170382	0.0997828	0.0614259	0.0272663	-0.00127151		0.0385403	0.0190078	0.014898	0.0153812	0.010547		0.253714	0.115247	0.0658144	0.0255899	0.0183877			0.350847	0.222711	0.14586	0.0686898	0.0254187	-0.00254955			0.414363	0.255605	0.150982	0.0832277	0.0355888		0.302299
13.4	0.25179	0.143991	0.0861555	0.0437978	0.0109151	-0.00689109		0.264547	0.148017	0.0797935	0.047268	0.01276			0.270855	0.172376	0.100698	0.0622446	0.0284275	-0.00083681		0.0392172	0.018921	0.014269	0.0148735	0.0102246		0.255384	0.116149	0.0663949	0.02582	0.018382			0.353406	0.224906	0.147241	0.0695804	0.025945	-0.00299076			0.417993	0.258096	0.152738	0.0841202	0.0364399		0.303881
13.6	0.254039	0.145648	0.0874431	0.0441837	0.0111273	-0.00673357		0.266656	0.149181	0.0804526	0.0474464	0.0126035			0.273676	0.174191	0.101482	0.0630358	0.0289066	-0.00091881		0.0395551	0.0194245	0.0139449	0.014819	0.0101259		0.256978	0.117614	0.0670971	0.025827	0.0184995			0.355774	0.227069	0.148888	0.0703783	0.026223	-0.00293207			0.421979	0.260936	0.154759	0.0853974	0.0374265		0.304946
13.8	0.256526	0.147347	0.0885891	0.0447193	0.0110142	-0.006542		0.268762	0.150116	0.0807338	0.0474754	0.0125562			0.276451	0.175715	0.102391	0.0637115	0.0293174	-0.00040184		0.040382	0.0188138	0.013659	0.0140118	0.00960833		0.258949	0.11879	0.0676044	0.0260256	0.0185735			0.358411	0.229252	0.149777	0.0711203	0.0260834	-0.0029486			0.425425	0.263639	0.156575	0.0859175	0.0383055		0.306542
14	0.258823	0.148859	0.08938	0.0452061	0.0112812	-0.00659732		0.270622	0.151159	0.0812784	0.0479078	0.012588			0.278654	0.177571	0.10318	0.0644057	0.0296287	-0.00048572		0.0408656	0.0190099	0.0133917	0.0135715	0.00928065		0.260745	0.119572	0.0677556	0.0257025	0.0187938			0.36077	0.231603	0.151197	0.0717931	0.0261992	-0.002392			0.42925	0.266648	0.158842	0.0869686	0.039115		0.307907
14.2	0.261231	0.150418	0.0906614	0.0463327	0.0118959	-0.00623748		0.272613	0.151734	0.0819684	0.0478616	0.0130872			0.280047	0.178867	0.103351	0.0646508	0.0294887	-0.00073737		0.0409411	0.019102	0.0135786	0.0133552	0.00946641		0.262983	0.120738	0.0688344	0.0258	0.0189358			0.363725	0.234087	0.153144	0.0729535	0.0271464	-0.00203547			0.432908	0.269352	0.161145	0.0883924	0.0402612		0.309507
14.4	0.264261	0.152399	0.0918078	0.0471025	0.0127101	-0.00540216		0.274709	0.152865	0.082824	0.0484092	0.0136673			0.281813	0.180066	0.104105	0.0652048	0.0300098	-0.0005253		0.0406961	0.0195432	0.0135221	0.0130509	0.0100994		0.264847	0.121591	0.0689759	0.0258078	0.0186615			0.366524	0.236692	0.15506	0.0741583	0.0281145	-0.00131463			0.436187	0.272535	0.163144	0.089542	0.0409772		0.311161
14.6	0.266372	0.15377	0.0929708	0.0476963	0.0133045	-0.00488453		0.276506	0.153718	0.0836111	0.0487793	0.0137358			0.283649	0.181337	0.104507	0.0658123	0.0302637	-0.00055926		0.0406275	0.0198043	0.0135914	0.0129355	0.0108366		0.266265	0.122271	0.0693947	0.0261764	0.0185117			0.369055	0.238679	0.156941	0.0749101	0.0288394	-0.00091628			0.439745	0.275898	0.165213	0.0907048	0.0420796		0.312381
14.8	0.268961	0.155489	0.0945836	0.0484846	0.0142115	-0.00450523		0.278243	0.154536	0.0842047	0.0488666	0.0135542			0.285412	0.182826	0.105353	0.0667429	0.0302539	-0.00065105		0.040566	0.0203119	0.0144556	0.0132082	0.0113715		0.268177	0.123425	0.069815	0.0261552	0.0188043			0.371515	0.240888	0.158546	0.0760391	0.0295795	-0.00031116			0.443329	0.278991	0.166971	0.0916421	0.0427464		0.31372
15	0.271206	0.157294	0.0960837	0.0490638	0.0149712	-0.00359319		0.280117	0.15553	0.0850542	0.0487334	0.0135251			0.28724	0.184559	0.10657	0.0675174	0.0310826	-0.0003874		0.0400733	0.0210721	0.0152041	0.0137267	0.0119582		0.269712	0.1247	0.0703263	0.0258696	0.0186469			0.373816	0.242962	0.16038	0.0769914	0.0305285	0.00030028			0.447023	0.282055	0.168641	0.0926143	0.0431729		0.315379
15.2	0.273913	0.1588	0.0976982	0.0498299	0.0157636	-0.00352947		0.28157	0.156711	0.0850934	0.0482598	0.0130698			0.289317	0.185926	0.107143	0.0683333	0.0313398	-0.00010827		0.0404121	0.0216044	0.0154032	0.0141322	0.0122247		0.271272	0.125242	0.0706226	0.0259433	0.0186046			0.376077	0.24495	0.162109	0.0781194	0.0311407	0.00076486			0.450554	0.285406	0.171046	0.0939433	0.0439664		0.31689
15.4	0.276394	0.160584	0.0993752	0.0503893	0.0162219	-0.00277059		0.282857	0.157966	0.0858652	0.0485001	0.0135905			0.290808	0.187246	0.10807	0.0690477	0.0317554	0.00054569		0.0404572	0.0216574	0.0158437	0.0147448	0.0124581		0.27326	0.126082	0.0711145	0.0263213	0.0186077			0.377736	0.246433	0.163303	0.07868	0.031066	0.00089633			0.453915	0.288287	0.173295	0.0953206	0.0445462		0.318095
15.6	0.278889	0.162441	0.101046	0.0508694	0.0168565	-0.00225873		0.284524	0.159471	0.0860885	0.0486099	0.0138162			0.292567	0.188356	0.109004	0.0696692	0.0317992	0.00071818		0.0406483	0.0222433	0.0161369	0.0152492	0.0123801		0.275208	0.126735	0.0716047	0.0265931	0.018657			0.379671	0.247997	0.164757	0.0792201	0.0309755	0.00068608			0.457995	0.290903	0.175549	0.0966443	0.0454885		0.319254
15.8	0.280845	0.163568	0.102048	0.0508154	0.0172086	-0.0021497		0.286344	0.16083	0.0871771	0.0489154	0.0140477			0.294266	0.189672	0.109913	0.0703349	0.0323244	0.0007941		0.0405797	0.02274	0.0170072	0.0157834	0.0127881		0.277509	0.128186	0.0725176	0.0272466	0.0190389			0.381736	0.24958	0.166222	0.080305	0.0314394	0.00104147			0.461313	0.293689	0.177297	0.0977416	0.0461354		0.320759
16	0.282141	0.164572	0.102727	0.05088	0.0172671	-0.00268302		0.28791	0.161941	0.0874431	0.0490474	0.0143191			0.296336	0.191156	0.111103	0.0711841	0.0328439	0.00133223		0.0404208	0.0231566	0.0171873	0.0159434	0.0128121		0.279616	0.128567	0.0731075	0.0276329	0.0192914			0.383755	0.251058	0.167919	0.0809792	0.0317186	0.00106576			0.464929	0.297089	0.17897	0.0988694	0.0466827		0.322136
16.2	0.28358	0.165663	0.10328	0.0508605	0.0169331	-0.00272712		0.290122	0.163121	0.0885815	0.0495074	0.0148385			0.298079	0.192189	0.112197	0.0719611	0.0331489	0.00192797		0.0403787	0.0236318	0.0172335	0.0163958	0.0124115		0.281398	0.129521	0.0736373	0.027843	0.0192723			0.385455	0.253082	0.169436	0.081678	0.0321329	0.00134737			0.468429	0.300177	0.181144	0.100447	0.0479039		0.323492
16.4	0.285459	0.167133	0.103684	0.0511397	0.0170092	-0.00227041		0.292513	0.164457	0.0898368	0.0499182	0.0151074			0.299981	0.193418	0.113501	0.0726727	0.0330485	0.00220887		0.0403509	0.0239148	0.0173002	0.0163817	0.0125304		0.28328	0.129715	0.0739403	0.0280614	0.0196515			0.387395	0.254299	0.170795	0.0820547	0.0324752	0.00089174			0.471602	0.303152	0.183154	0.101993	0.0482567		0.324579
16.6	0.28766	0.168762	0.104412	0.0516982	0.017227	-0.00143025		0.294526	0.165751	0.0909387	0.0505832	0.0151869			0.302105	0.194842	0.114849	0.0734515	0.0334868	0.00270715		0.0403195	0.0239066	0.016821	0.0165166	0.0124965		0.285009	0.130687	0.0744066	0.0285483	0.0197337			0.389234	0.256003	0.172032	0.0825205	0.0328377	0.00121337			0.474318	0.305922	0.184465	0.10268	0.0483178		0.325695
16.8	0.289357	0.16996	0.105405	0.0526006	0.0171166	-0.00140714		0.29677	0.167267	0.0921435	0.0513389	0.0157348			0.303557	0.195835	0.115446	0.073766	0.0335617	0.00283325		0.0407752	0.0240754	0.0166279	0.0164754	0.012447		0.287018	0.131606	0.0751319	0.029273	0.0199342			0.391335	0.25799	0.172859	0.0831605	0.0336947	0.00120641			0.477483	0.308653	0.186348	0.103968	0.0487837		0.326592
17	0.291417	0.171096	0.106324	0.0529826	0.017258	-0.00079799		0.298497	0.168547	0.0927345	0.0520618	0.0157479			0.305273	0.197151	0.116072	0.0738692	0.0336217	0.00322795		0.0409721	0.0239472	0.0164187	0.0165254	0.0123449		0.289009	0.132384	0.0757366	0.0295748	0.0201611			0.393371	0.260147	0.174334	0.0838288	0.034123	0.00148649			0.48032	0.311508	0.188355	0.104771	0.0490616		0.327778
17.2	0.293011	0.172356	0.106965	0.0531546	0.0171028	-0.00135837		0.300539	0.169786	0.0936922	0.0527706	0.016004			0.307054	0.198149	0.116286	0.0737309	0.0330911	0.00277752		0.0415544	0.0238424	0.0161027	0.0165667	0.0116343		0.290752	0.133045	0.0762917	0.0296116	0.02009			0.395494	0.261922	0.175434	0.0845066	0.0346062	0.00119763			0.48314	0.314117	0.190057	0.105428	0.0489368		0.328861
17.4	0.29493	0.173954	0.107958	0.054337	0.0173137	-0.00105091		0.302229	0.170838	0.0943833	0.0531042	0.016048			0.308829	0.199212	0.116981	0.0738265	0.0330182	0.00249405		0.0414082	0.0236592	0.0157279	0.0165895	0.0118968		0.292283	0.13412	0.0772666	0.0295378	0.0200748			0.397032	0.263551	0.176621	0.0852624	0.0346845	0.00112261			0.486043	0.316811	0.192273	0.106774	0.0495526		0.330685
17.6	0.29685	0.175222	0.108883	0.0547164	0.0172828	-0.00092567		0.304317	0.171862	0.0951447	0.0533734	0.0160575			0.310718	0.200183	0.117507	0.0740406	0.0330242	0.002108		0.041826	0.0235895	0.0157536	0.0167705	0.011557		0.294141	0.13498	0.0779027	0.0296101	0.0201724			0.398529	0.264927	0.17725	0.0857233	0.0345841	0.00083952			0.489211	0.31957	0.194659	0.107803	0.0502066		0.332015
17.8	0.299111	0.176279	0.10936	0.0556697	0.0170079	-0.00118204		0.306278	0.172979	0.0960428	0.0541614	0.0163328			0.312607	0.201371	0.11802	0.0744774	0.0332392	0.00197446		0.0424274	0.0229844	0.015557	0.0165616	0.0113551		0.295922	0.135515	0.0782143	0.0297561	0.0201264			0.400187	0.266271	0.178035	0.0863972	0.0340453	0.00102061			0.491963	0.32221	0.196386	0.108604	0.0505403		0.333459
18	0.300822	0.177747	0.110002	0.0566253	0.0172554	-0.00124365		0.308334	0.174433	0.0967761	0.0551125	0.0163444			0.314186	0.203075	0.118584	0.0749706	0.0333947	0.00143432		0.0428204	0.0231231	0.0153042	0.0163233	0.0110574		0.297613	0.135874	0.0786658	0.0292837	0.0202713			0.402264	0.268295	0.179904	0.0875382	0.0346675	0.00141413			0.494582	0.324374	0.198096	0.109355	0.0507459		0.334903
18.2	0.302623	0.178866	0.110723	0.0577996	0.0169521	-0.00126642		0.31014	0.175423	0.0975054	0.0552757	0.0164121			0.316134	0.204671	0.119813	0.0759428	0.0336969	0.0014259		0.0430228	0.0228736	0.0155668	0.0161749	0.0114499		0.299462	0.13658	0.0797658	0.0298539	0.0203542			0.404811	0.270496	0.181832	0.0886897	0.035852	0.00232296			0.497544	0.326581	0.200142	0.11036	0.0511156		0.336012
18.4	0.304771	0.180284	0.111216	0.0579841	0.017256	-0.00131579		0.311992	0.176669	0.0982036	0.0561427	0.0160741			0.318555	0.206279	0.121121	0.0772438	0.0341418	0.00159766		0.0428131	0.0232361	0.0161535	0.0164506	0.0120394		0.300841	0.137102	0.0800333	0.0300129	0.0204512			0.406374	0.272458	0.183458	0.0897417	0.036315	0.00260475			0.499885	0.328902	0.201521	0.110787	0.0515097		0.336525
18.6	0.306803	0.181942	0.112122	0.0588581	0.0179132	-0.00121754		0.3133	0.177752	0.0984716	0.0563156	0.0160224			0.320948	0.207663	0.122249	0.0778397	0.0343738	0.00144145		0.0429577	0.0235611	0.016494	0.0167064	0.0126553		0.302383	0.137679	0.0803228	0.0298729	0.0204735			0.407893	0.274371	0.185132	0.0902971	0.0370445	0.00295548			0.502768	0.331213	0.203296	0.111498	0.0520327		0.337589
18.8	0.308813	0.183141	0.112903	0.058918	0.0177149	-0.00185724		0.314887	0.178937	0.0989287	0.0562958	0.0155842			0.322891	0.209498	0.123284	0.0780835	0.0346038	0.00152613		0.0432533	0.0236213	0.016935	0.016665	0.0127557		0.304252	0.13879	0.081382	0.0297644	0.0207456			0.409247	0.275841	0.186318	0.0908561	0.037808	0.00339137			0.505521	0.333513	0.205191	0.112551	0.0528064		0.339114
19	0.310901	0.184822	0.114261	0.0597814	0.018298	-0.00145761		0.316403	0.179821	0.0992869	0.0565001	0.0156023			0.325058	0.211243	0.124315	0.0786582	0.0353412	0.00203503		0.0429992	0.0243445	0.0173103	0.0168946	0.013157		0.305098	0.138991	0.0815632	0.0293546	0.0206361			0.410811	0.277352	0.18783	0.0913422	0.0386692	0.00373242			0.50854	0.336362	0.207602	0.113807	0.0537211		0.340187
19.2	0.313431	0.186699	0.115619	0.0608294	0.0188492	-0.00165393		0.317941	0.181194	0.0997185	0.0568224	0.0156301			0.32685	0.212645	0.125112	0.0795352	0.0355096	0.00227771		0.0433381	0.0243918	0.0173869	0.0173175	0.0133185		0.30674	0.139767	0.0819602	0.0296596	0.0206636			0.412372	0.278975	0.189464	0.0924265	0.0391388	0.00429924			0.511589	0.339031	0.209803	0.115193	0.0548878		0.340962
19.4	0.315105	0.187976	0.116793	0.0612256	0.0187324	-0.00126065		0.319577	0.182657	0.100754	0.0573399	0.0163894			0.328655	0.214236	0.126153	0.080178	0.0359093	0.00257385		0.0430809	0.0248214	0.0181119	0.0176332	0.0136525		0.308258	0.140517	0.0824587	0.0297964	0.0206421			0.414061	0.280498	0.190716	0.093484	0.0391872	0.00459056			0.514308	0.341051	0.21141	0.116286	0.0553826		0.341802
19.6	0.316911	0.188877	0.117369	0.0614859	0.0189426	-0.00149269		0.321325	0.183778	0.101405	0.0575246	0.0167688			0.330456	0.215873	0.127209	0.080732	0.036271	0.00273866		0.0428613	0.0253323	0.0184656	0.0178972	0.0138735		0.309546	0.141048	0.0828279	0.0299435	0.0204924			0.41545	0.282064	0.192167	0.0942932	0.0395032	0.00476079			0.517352	0.343514	0.213363	0.117662	0.0563494		0.342696
19.8	0.318341	0.18944	0.118471	0.0618003	0.0192034	-0.00151857		0.323111	0.184924	0.10193	0.0580501	0.0168877			0.33242	0.217594	0.128284	0.0818623	0.0368449	0.00298836		0.0419851	0.026037	0.0191563	0.0180351	0.0146774		0.311294	0.142131	0.0833545	0.0302948	0.0206383			0.416823	0.283283	0.193316	0.0950043	0.0399431	0.00475256			0.519852	0.3462	0.215118	0.118765	0.0571813		0.343786
20	0.319979	0.190773	0.119857	0.0626687	0.0196251	-0.00111109		0.325148	0.186322	0.102727	0.0591005	0.0169757			0.334377	0.219098	0.129595	0.0825576	0.0374198	0.00376523		0.0418738	0.0258829	0.0188927	0.0181491	0.0139791		0.312759	0.14225	0.0831679	0.0306123	0.0202566			0.417935	0.284511	0.194424	0.0952782	0.0400397	0.00459132			0.522827	0.349142	0.217176	0.120103	0.0578859		0.34442
20.2	0.322461	0.192376	0.121022	0.0635021	0.0202833	6.87e-05		0.326587	0.187062	0.103618	0.059312	0.0172286			0.335562	0.220158	0.130339	0.0835517	0.037329	0.00436756		0.0415098	0.0263589	0.0193791	0.0185494	0.0141185		0.314638	0.143107	0.0833051	0.0311442	0.0201885			0.419299	0.285887	0.195476	0.0956901	0.0404357	0.00466253			0.525465	0.351434	0.21884	0.121326	0.0585383		0.345333
20.4	0.324391	0.19377	0.122306	0.0640602	0.0210535	0.0007573		0.328442	0.188194	0.104672	0.0600459	0.0174075			0.337175	0.221204	0.131563	0.0840238	0.0376999	0.00453056		0.0411508	0.0264653	0.0195999	0.0184349	0.0146259		0.316447	0.14419	0.0836655	0.0316382	0.0208126			0.420971	0.286908	0.196809	0.0964452	0.0409877	0.00497634			0.527868	0.354232	0.220599	0.122597	0.0588333		0.346556
20.6	0.325947	0.194898	0.123413	0.0646385	0.0214428	0.00145118		0.330317	0.189233	0.105343	0.0608871	0.017758			0.33876	0.222357	0.132712	0.0845059	0.0379446	0.00471015		0.0412003	0.0267552	0.0194205	0.0182722	0.014383		0.318084	0.145343	0.0839321	0.0320182	0.0209027			0.422737	0.288248	0.197669	0.0971141	0.0413954	0.00531216			0.53022	0.356793	0.222274	0.123572	0.0596859		0.347319
20.8	0.327376	0.195797	0.124627	0.0650516	0.0217397	0.00140481		0.331855	0.190279	0.106055	0.0614304	0.0181438			0.340382	0.224005	0.133533	0.0851897	0.0381206	0.00502319		0.041232	0.026972	0.0193476	0.0184771	0.0140585		0.319774	0.146379	0.084458	0.0323392	0.0207313			0.424517	0.289639	0.198462	0.0980591	0.0418576	0.00540765			0.532819	0.359284	0.224047	0.124878	0.0603962		0.348459
21	0.328667	0.196562	0.125311	0.0650705	0.0219847	0.00168608		0.333304	0.190862	0.106323	0.0620617	0.0180482			0.341628	0.225179	0.134255	0.0853596	0.0380111	0.00494534		0.0413312	0.0268757	0.0191694	0.0184593	0.013723		0.32121	0.14708	0.0845483	0.0320819	0.0206238			0.426439	0.291143	0.199978	0.0989809	0.0423958	0.00575438			0.534981	0.36144	0.225225	0.125657	0.060572		0.350092
21.2	0.329738	0.197813	0.126514	0.0658327	0.0223283	0.0017614		0.335156	0.192246	0.107382	0.0630201	0.0190388			0.34304	0.225911	0.13451	0.0857514	0.0375875	0.00446822		0.0410051	0.0277271	0.0197083	0.0191442	0.0141587		0.322741	0.148257	0.0851562	0.0322354	0.0208725			0.428195	0.292453	0.201069	0.0996283	0.0426532	0.005648			0.5373	0.363553	0.227312	0.126635	0.0606861		0.351273
21.4	0.331438	0.198981	0.127758	0.0667636	0.0227751	0.002234		0.336754	0.193053	0.108223	0.0636337	0.0195863			0.34414	0.226857	0.13481	0.0863421	0.0377741	0.00430646		0.0406271	0.0283102	0.0199019	0.0196038	0.0147957		0.324026	0.149114	0.0854135	0.032194	0.0208721			0.429837	0.293914	0.201984	0.100273	0.042235	0.0056741			0.539736	0.366229	0.229045	0.127594	0.0611993		0.352787
21.6	0.333157	0.199983	0.129259	0.0677778	0.0229288	0.00269587		0.338395	0.193754	0.108784	0.0640155	0.019622			0.345519	0.228072	0.135375	0.0866634	0.0382573	0.00430975		0.0411604	0.0284216	0.0195983	0.0199801	0.0142481		0.325167	0.149593	0.0855448	0.0328617	0.0210273			0.4318	0.295563	0.203323	0.101339	0.0428006	0.00573342			0.541674	0.368241	0.230707	0.128233	0.0615222		0.354141
21.8	0.334755	0.201017	0.129884	0.0684253	0.022941	0.00288154		0.340307	0.194554	0.109272	0.0647753	0.0198214			0.34673	0.229387	0.135931	0.0872509	0.0383776	0.00417871		0.0417173	0.0280203	0.0193025	0.0197416	0.0140076		0.326296	0.15019	0.0857318	0.0328884	0.0208578			0.433473	0.296711	0.205005	0.102233	0.0430119	0.00608023			0.543828	0.370645	0.231902	0.12917	0.0622413		0.355379
22	0.336318	0.202669	0.130592	0.0690449	0.0231554	0.00312561		0.341493	0.195418	0.109223	0.0650425	0.0198001			0.348422	0.230679	0.136542	0.088	0.0386369	0.00416035		0.0418401	0.0278706	0.0193019	0.0198526	0.013917		0.3277	0.150566	0.0861656	0.0327595	0.0211876			0.435382	0.298359	0.206478	0.103337	0.0438781	0.00620018			0.546369	0.372855	0.23359	0.130112	0.0630992		0.356422
22.2	0.337745	0.203814	0.131299	0.0696492	0.0229019	0.00306047		0.342665	0.196117	0.1091	0.0649621	0.0194138			0.350347	0.232289	0.137701	0.0889386	0.0395738	0.0045436		0.041735	0.0280746	0.0199255	0.0205141	0.0143403		0.329261	0.151192	0.0868596	0.0334067	0.021762			0.437402	0.300217	0.207728	0.104273	0.0446514	0.00695441			0.548888	0.37468	0.235105	0.130812	0.0637894		0.356811
22.4	0.339011	0.204737	0.13152	0.0690703	0.0226127	0.00274576		0.343587	0.196841	0.109097	0.0650016	0.0192702			0.352217	0.233359	0.138756	0.0894752	0.0399879	0.00497378		0.0418137	0.028171	0.0198396	0.0208858	0.0142982		0.330403	0.151584	0.087099	0.0332829	0.0217302			0.438358	0.30175	0.208707	0.105017	0.0445237	0.00656452			0.550979	0.376846	0.236075	0.131339	0.0645804		0.357125
22.6	0.340547	0.206088	0.132317	0.0696055	0.0224862	0.00255376		0.34513	0.197829	0.109358	0.0651661	0.0195919			0.353585	0.234414	0.139391	0.0898083	0.0405497	0.00498239		0.0419676	0.0281374	0.0196117	0.0207869	0.0143727		0.331796	0.151954	0.0875181	0.0332489	0.0217637			0.440009	0.303382	0.209937	0.105988	0.0452268	0.00679412			0.553276	0.378996	0.237907	0.132237	0.0655359		0.358222
22.8	0.342151	0.206669	0.132864	0.0698758	0.0220788	0.00219716		0.346914	0.199232	0.110052	0.0656083	0.0195314			0.354911	0.235856	0.139889	0.0901667	0.040863	0.00534655		0.0417284	0.0285721	0.0198941	0.0210482	0.0145369		0.332851	0.152257	0.088207	0.0331218	0.0215784			0.441289	0.30458	0.210682	0.106734	0.045654	0.00665207			0.555851	0.381443	0.239829	0.133831	0.0669546		0.358903
23	0.344111	0.207921	0.133586	0.0709165	0.0225195	0.00236391		0.348055	0.199854	0.110281	0.0656387	0.0195088			0.356309	0.237206	0.14101	0.0909917	0.0412559	0.00575437		0.0415831	0.0293061	0.020238	0.0214278	0.0146048		0.333773	0.152667	0.0885687	0.0332859	0.0215969			0.442979	0.306578	0.212003	0.107835	0.046299	0.00718847			0.558344	0.383984	0.241718	0.134903	0.06781		0.358935
23.2	0.34609	0.208923	0.134354	0.0713011	0.0226512	0.00200501		0.349675	0.201158	0.110744	0.0658181	0.019812			0.357345	0.238111	0.141838	0.0911748	0.0415407	0.0060107		0.041349	0.0291847	0.0204659	0.0214316	0.0147365		0.336175	0.153873	0.0894255	0.0339048	0.0219084			0.444082	0.308047	0.213094	0.10852	0.0464789	0.00731801			0.560853	0.386291	0.243512	0.136314	0.068743		0.359213
23.4	0.347558	0.209343	0.135102	0.0714438	0.0224804	0.00210887		0.351473	0.202577	0.111251	0.0660783	0.0204144			0.358769	0.239808	0.143139	0.0918973	0.0421607	0.00681081		0.0411474	0.0296571	0.0207345	0.0210617	0.0149944		0.337734	0.154175	0.0899873	0.033695	0.0222299			0.444879	0.308949	0.213431	0.109259	0.0463015	0.00664892			0.563134	0.388318	0.245247	0.137589	0.0696253		0.359632
23.6	0.349271	0.210324	0.135654	0.0719648	0.022836	0.00210906		0.353382	0.203713	0.11183	0.0666277	0.0204753			0.359766	0.240597	0.143341	0.0922217	0.0422727	0.00708858		0.0413191	0.0295822	0.0202148	0.0211506	0.0149038		0.338777	0.154533	0.0903198	0.0335035	0.0218844			0.445643	0.309998	0.214029	0.109505	0.0463259	0.00646055			0.565816	0.390992	0.247428	0.139291	0.0710327		0.360196
23.8	0.35128	0.211784	0.137171	0.0727783	0.0233743	0.00261818		0.355141	0.204814	0.112334	0.0668837	0.0204098			0.361576	0.241859	0.144069	0.0929823	0.0428518	0.00744969		0.0404858	0.0304201	0.0206261	0.0214933	0.0155596		0.34041	0.155493	0.0910518	0.0339725	0.0222104			0.446452	0.310896	0.214858	0.1102	0.0466621	0.00635283			0.567782	0.392673	0.248861	0.140284	0.0716255		0.361006
24	0.353069	0.212808	0.137915	0.0738123	0.0237373	0.00261325		0.356916	0.205924	0.113229	0.0672723	0.0204378			0.363071	0.2429	0.144925	0.093588	0.0440815	0.00822403		0.0403768	0.0303555	0.0208168	0.0215316	0.0151386		0.341669	0.155766	0.0912478	0.033873	0.021979			0.447366	0.312022	0.215803	0.110859	0.0470228	0.00660923			0.570281	0.394889	0.250897	0.141364	0.0722463		0.361059
24.2	0.355224	0.214276	0.138967	0.0743234	0.0242588	0.00301902		0.358269	0.20668	0.114056	0.0671921	0.020576			0.364408	0.244145	0.145675	0.0943424	0.0446452	0.00866536		0.040033	0.0308127	0.0214966	0.021816	0.0158635		0.343345	0.157197	0.0919488	0.0344311	0.0226275			0.448673	0.313099	0.21698	0.111844	0.0477046	0.00721798			0.572234	0.396894	0.252379	0.142368	0.072937		0.361631
24.4	0.356245	0.21477	0.140027	0.0746734	0.0244188	0.00287516		0.360264	0.208054	0.114793	0.0676116	0.0208574			0.366604	0.245229	0.146765	0.094922	0.0454761	0.00896292		0.0397616	0.030803	0.0217889	0.0216027	0.0163459		0.344701	0.158284	0.0918794	0.0344373	0.0229265			0.449743	0.314276	0.21816	0.112579	0.0477992	0.0077373			0.573892	0.398954	0.25371	0.143196	0.0732815		0.362199
24.6	0.35772	0.215703	0.140896	0.0750911	0.024876	0.00308077		0.361658	0.208967	0.115769	0.0680847	0.0209227			0.368319	0.246688	0.147902	0.0955704	0.0459378	0.0092314		0.0395272	0.0312032	0.0220371	0.0213998	0.0165379		0.345948	0.158756	0.0918528	0.0344662	0.0227777			0.450631	0.315289	0.218839	0.112657	0.047735	0.00785122			0.575566	0.400772	0.255207	0.143846	0.073795		0.362513
24.8	0.358837	0.216556	0.141768	0.0753071	0.0252319	0.0027286		0.363497	0.210051	0.11729	0.0684763	0.0212956			0.369432	0.248046	0.148298	0.0963677	0.0459963	0.00947675		0.0396894	0.0313811	0.0215864	0.0211828	0.0164917		0.347239	0.159738	0.0924663	0.0345688	0.0227638			0.451483	0.316677	0.220132	0.11342	0.0483669	0.00847107			0.577133	0.402668	0.256756	0.144335	0.0740051		0.363491
25	0.360262	0.217531	0.142729	0.0760461	0.0257336	0.00310146		0.364786	0.21085	0.118079	0.069132	0.0213378			0.370105	0.248587	0.148533	0.0966216	0.0457936	0.0091495		0.0397595	0.0313939	0.0215203	0.0211888	0.0166702		0.34886	0.161005	0.0928513	0.0346551	0.0232171			0.452623	0.318119	0.221277	0.113924	0.0486656	0.00878701			0.578767	0.404134	0.258252	0.144911	0.073863		0.364543
25.2	0.362107	0.219145	0.144288	0.0771539	0.0262917	0.00386446		0.365861	0.211818	0.119626	0.0697467	0.021687			0.371295	0.249547	0.148433	0.0966711	0.0454549	0.00904539		0.0400879	0.0318804	0.0218862	0.0213288	0.0166958		0.350277	0.162096	0.0932082	0.0348254	0.0234897			0.454298	0.319756	0.223017	0.114974	0.0495097	0.00970475			0.580444	0.406161	0.26023	0.145501	0.0740613		0.364995
25.4	0.36371	0.220203	0.145403	0.0779329	0.0267671	0.00405455		0.366997	0.212428	0.120442	0.0701557	0.0219097			0.372292	0.250484	0.148613	0.0967362	0.0454175	0.00883726		0.0403158	0.0317334	0.0216109	0.0212861	0.0169114		0.351153	0.162658	0.0932965	0.0349369	0.0231548			0.455457	0.320707	0.224237	0.115863	0.0497958	0.0099845			0.582237	0.408352	0.261435	0.146345	0.0748031		0.366254
25.6	0.365104	0.221388	0.146102	0.0784888	0.0269468	0.00425437		0.368133	0.212807	0.120709	0.0700976	0.0218004			0.373776	0.251507	0.149129	0.0972224	0.0455031	0.00878592		0.0411097	0.0309862	0.0209829	0.0206512	0.0162047		0.352252	0.163118	0.0937697	0.0355309	0.0232087			0.456661	0.321858	0.225552	0.116579	0.0510338	0.0102099			0.583774	0.409939	0.262932	0.146876	0.0751874		0.367779
25.8	0.366542	0.222644	0.146617	0.0789161	0.0271992	0.00427142		0.369595	0.213746	0.121174	0.070632	0.0220968			0.374951	0.252394	0.149588	0.097569	0.0451308	0.00866251		0.0413921	0.0307664	0.0208883	0.0204166	0.0161311		0.353579	0.163697	0.0942325	0.035292	0.0231886			0.457931	0.322788	0.226522	0.117236	0.0514392	0.0103839			0.585753	0.412326	0.264362	0.147868	0.0755644		0.369221
26	0.368197	0.2241	0.147699	0.0797245	0.027519	0.00465509		0.370626	0.214761	0.12158	0.0712224	0.0221073			0.376592	0.253299	0.150357	0.0983221	0.0454883	0.00871667		0.0410247	0.0309276	0.0216269	0.0207333	0.0164287		0.354816	0.163832	0.0943778	0.0352086	0.0232431			0.459171	0.32426	0.227405	0.118461	0.0517995	0.0107849			0.587538	0.413968	0.265863	0.148396	0.075478		0.370402
26.2	0.369181	0.225137	0.148744	0.0800633	0.0275108	0.00509625		0.372201	0.215797	0.121827	0.0715309	0.0220899			0.377616	0.254618	0.151339	0.0988951	0.0455558	0.00849989		0.0409109	0.0311781	0.0219875	0.0209446	0.0166793		0.356344	0.164508	0.0948437	0.0353542	0.0234405			0.460655	0.325904	0.228884	0.119577	0.052486	0.0114784			0.589291	0.415469	0.267268	0.148907	0.0757088		0.371039
26.4	0.37035	0.226007	0.149179	0.0798209	0.0274487	0.00485133		0.373351	0.21695	0.122432	0.0721167	0.0221788			0.378706	0.255488	0.152077	0.0992095	0.0449633	0.00809567		0.0413741	0.0307976	0.0216678	0.0203995	0.0160366		0.357686	0.164871	0.0953891	0.0355947	0.0231322			0.461818	0.327093	0.230065	0.120531	0.0531435	0.0115119			0.590922	0.417312	0.268661	0.14944	0.0761501		0.371714
26.6	0.371621	0.227373	0.150015	0.080529	0.0276365	0.00467916		0.374971	0.218161	0.122973	0.0730514	0.0227498			0.379705	0.256582	0.152652	0.0998177	0.0447904	0.00735624		0.0411925	0.0311462	0.0218475	0.0202509	0.0161528		0.359116	0.165382	0.0957248	0.0358325	0.0230254			0.463384	0.328269	0.230837	0.121658	0.0536982	0.0116952			0.592736	0.419134	0.2704	0.150537	0.0769076		0.37245
26.8	0.373135	0.228644	0.151018	0.0814641	0.0282347	0.00479678		0.376152	0.219386	0.123318	0.0734296	0.0229115			0.380716	0.257481	0.153422	0.100072	0.0444479	0.00739154		0.0409576	0.031777	0.02193	0.0203573	0.0162106		0.360321	0.165641	0.0958426	0.0361313	0.0228343			0.464473	0.329087	0.231583	0.121887	0.0538922	0.0114294			0.59505	0.421583	0.272139	0.151983	0.0779094		0.372302
27	0.374259	0.229988	0.151674	0.0819731	0.0283325	0.00481706		0.377254	0.219981	0.123208	0.0739672	0.0232012			0.381995	0.258712	0.154622	0.100591	0.0446132	0.00795223		0.0414309	0.0317167	0.0215793	0.0201395	0.0155632		0.36153	0.166144	0.096455	0.0365231	0.0228291			0.46622	0.330407	0.232946	0.123014	0.0544422	0.0118269			0.596672	0.423623	0.273723	0.153155	0.0789175		0.373551
27.2	0.375347	0.231177	0.152627	0.0822458	0.0284604	0.00478944		0.379091	0.22091	0.123255	0.0743342	0.0234299			0.383242	0.259558	0.155458	0.100989	0.0449869	0.00804342		0.0415532	0.0316997	0.0215095	0.0201379	0.0156755		0.363037	0.166468	0.0968081	0.0365648	0.0228364			0.466829	0.330964	0.233652	0.1232	0.0545798	0.0114234			0.598352	0.425334	0.274954	0.154357	0.0795467		0.374421
27.4	0.376413	0.232158	0.153337	0.0827036	0.0281547	0.00476098		0.380953	0.221867	0.123877	0.0749688	0.023639			0.384634	0.260549	0.156239	0.101323	0.0450416	0.00779246		0.0418402	0.0314843	0.0207637	0.0200648	0.0153484		0.363713	0.166427	0.0970299	0.0361378	0.0229399			0.468204	0.331953	0.234526	0.124126	0.0548017	0.0114518			0.599902	0.427159	0.276333	0.1554	0.0802334		0.375143
27.6	0.377805	0.233483	0.154133	0.0835602	0.0284986	0.00485549		0.382588	0.222388	0.124305	0.0752423	0.0235556			0.386062	0.261435	0.156271	0.101576	0.0449912	0.00771901		0.0420784	0.0311954	0.0201961	0.0200722	0.0150451		0.364378	0.166587	0.0970993	0.035975	0.0226131			0.469506	0.332947	0.235531	0.124686	0.0549205	0.0114528			0.6016	0.429611	0.278089	0.15669	0.0810649		0.375462
27.8	0.3793	0.234171	0.154682	0.0842718	0.0287726	0.00457314		0.384021	0.223013	0.124494	0.0753514	0.0235766			0.388016	0.262946	0.157027	0.102237	0.0459084	0.00773564		0.0415666	0.0314886	0.020618	0.0204356	0.0153505		0.36602	0.167505	0.0978931	0.0367091	0.023386			0.470345	0.333911	0.236796	0.125229	0.0553824	0.0115248			0.603197	0.431269	0.279791	0.157579	0.0812816		0.375915
28	0.380345	0.234832	0.15546	0.0847168	0.0291587	0.00479031		0.385325	0.223633	0.125017	0.0756015	0.0235547			0.389511	0.264025	0.157769	0.102785	0.0471965	0.00827925		0.0416956	0.0312608	0.0209244	0.0204804	0.0152079		0.366993	0.167764	0.0979174	0.0371039	0.0234438			0.471381	0.335009	0.238001	0.125692	0.0553969	0.0118234			0.604937	0.433278	0.281348	0.158493	0.081963		0.376017
28.2	0.381614	0.235923	0.156517	0.084659	0.0292343	0.0049473		0.386464	0.224119	0.125346	0.075302	0.0232853			0.390664	0.26457	0.158006	0.102981	0.0471334	0.00812842		0.0415009	0.0316287	0.021182	0.0209076	0.015718		0.368176	0.168359	0.0982125	0.0373743	0.0237969			0.472281	0.33567	0.238877	0.125718	0.0553579	0.0115029			0.606561	0.434988	0.282995	0.15939	0.0825103		0.37668
28.4	0.382906	0.236558	0.157185	0.0851545	0.0295342	0.00498808		0.387837	0.224993	0.125602	0.0756131	0.0233706			0.391905	0.265349	0.158496	0.103563	0.0476251	0.0079751		0.0414165	0.0317666	0.0209332	0.0206058	0.0159645		0.369186	0.16893	0.0981193	0.037684	0.0235849			0.473115	0.336838	0.23987	0.125965	0.0552658	0.0111691			0.607572	0.436458	0.284024	0.159802	0.0824956		0.37749
28.6	0.384045	0.237835	0.158047	0.0854699	0.0297192	0.00495764		0.389356	0.225831	0.126986	0.0760224	0.0233311			0.392923	0.266601	0.159188	0.103967	0.0479961	0.00810884		0.0410896	0.032145	0.021	0.0211227	0.0160871		0.370138	0.169313	0.0983694	0.0376919	0.0235969			0.473798	0.337746	0.240515	0.126333	0.0552597	0.010995			0.609036	0.438548	0.28584	0.160856	0.0831196		0.378458
28.8	0.385885	0.239063	0.159075	0.0858306	0.0303249	0.00534804		0.390772	0.22677	0.127748	0.0759794	0.0233311			0.393898	0.267603	0.159281	0.104497	0.0479037	0.0081171		0.0414032	0.0320277	0.0207365	0.0212567	0.0160533		0.371682	0.170277	0.0991049	0.0380222	0.0238759			0.474935	0.338957	0.241636	0.127229	0.0555405	0.0112398			0.610732	0.440439	0.287481	0.161907	0.0840056		0.379735
29	0.387669	0.240363	0.160075	0.0864969	0.0309808	0.00634049		0.391485	0.227305	0.128033	0.0761185	0.0230733			0.395108	0.268603	0.15946	0.104794	0.0485269	0.00791539		0.0409918	0.032501	0.021591	0.0220645	0.0165304		0.373441	0.171347	0.099682	0.0383094	0.0241866			0.476156	0.340103	0.242532	0.128015	0.0558369	0.0112738			0.612407	0.442082	0.289305	0.163285	0.0847842		0.380941
29.2	0.389167	0.241242	0.160665	0.0865721	0.031105	0.00625251		0.392517	0.228002	0.128578	0.076198	0.0228723			0.396301	0.269427	0.159851	0.10474	0.0487176	0.00811429		0.0412599	0.0328691	0.0217402	0.0219686	0.0165198		0.374473	0.171881	0.100038	0.0388869	0.0241821			0.477322	0.341511	0.243844	0.128501	0.056569	0.0116099			0.614271	0.444367	0.291051	0.164706	0.0861265		0.381454
29.4	0.390551	0.242213	0.161371	0.0869846	0.0314794	0.00629009		0.393824	0.229089	0.129164	0.0761159	0.0231602			0.39761	0.270123	0.160757	0.10548	0.0493747	0.0082964		0.0409906	0.0326404	0.0215221	0.0219187	0.0166834		0.375083	0.172402	0.100462	0.0389239	0.0241368			0.478083	0.342383	0.244651	0.128828	0.0566676	0.0116088			0.616211	0.446451	0.292879	0.166121	0.087165		0.382207
29.6	0.392499	0.24349	0.161956	0.0876629	0.0319721	0.00688897		0.395354	0.229904	0.129294	0.076081	0.0227084			0.398909	0.270562	0.161596	0.106355	0.0497241	0.00850001		0.0413	0.0326221	0.0215721	0.0222363	0.0163782		0.37658	0.173159	0.101328	0.0394233	0.0247188			0.478755	0.343597	0.245615	0.129387	0.0571814	0.0116474			0.617554	0.448206	0.29447	0.166634	0.087298		0.383787
29.8	0.394117	0.244571	0.163295	0.0884024	0.0325807	0.00737612		0.396937	0.231184	0.130086	0.0770383	0.0230623			0.399939	0.271531	0.162483	0.106786	0.0499441	0.0088126		0.0411693	0.0330776	0.0219917	0.0227006	0.0166712		0.377992	0.173705	0.101543	0.0393264	0.0247873			0.479862	0.344916	0.24668	0.130556	0.0577769	0.0123276			0.619066	0.450476	0.296425	0.167931	0.0879953		0.384412
30	0.395461	0.245927	0.16436	0.0890881	0.0330973	0.00785418		0.398374	0.232074	0.130775	0.0774771	0.0227334			0.401218	0.272383	0.163316	0.107711	0.050255	0.00855812		0.0409889	0.0334782	0.0228211	0.0229525	0.0170697		0.379293	0.174582	0.101814	0.0396629	0.0247467			0.480923	0.346505	0.24802	0.131758	0.0584291	0.0130198			0.620725	0.452166	0.298312	0.168706	0.0882098		0.385009
30.2	0.396509	0.247421	0.165197	0.089496	0.0334527	0.0079461		0.39994	0.233453	0.131302	0.0778297	0.0229125			0.402271	0.273628	0.164376	0.108136	0.0494884	0.00846689		0.0409194	0.0339646	0.0227328	0.0228612	0.0170364		0.380948	0.175498	0.102361	0.0402694	0.0248929			0.48204	0.347808	0.249423	0.132369	0.0593109	0.0137333			0.622339	0.453915	0.299992	0.169743	0.0891657		0.385284
30.4	0.39778	0.24863	0.166081	0.0900246	0.0338394	0.00777745		0.401294	0.234183	0.131728	0.0782661	0.0228464			0.403765	0.275046	0.165515	0.108827	0.0509163	0.00842417		0.040835	0.0342431	0.02276	0.0228634	0.0168981		0.382075	0.176086	0.102588	0.040565	0.0247339			0.483313	0.34928	0.250305	0.13353	0.0603371	0.014026			0.62423	0.455897	0.301511	0.170902	0.0897582		0.385543
30.6	0.398907	0.249732	0.16739	0.0911487	0.0339676	0.0076762		0.402809	0.234927	0.132535	0.0789251	0.0233669			0.404895	0.276382	0.166483	0.109573	0.0519159	0.00892741		0.0407203	0.034526	0.023078	0.0231885	0.0174088		0.38332	0.176949	0.102746	0.0407944	0.0251273			0.484387	0.350391	0.251027	0.134162	0.0607989	0.0144566			0.626	0.457513	0.302642	0.171799	0.0905237		0.385534
30.8	0.400704	0.251573	0.168696	0.0923444	0.0345896	0.00804026		0.404705	0.236194	0.133183	0.079518	0.023606			0.406061	0.277629	0.167473	0.110267	0.052886	0.00982886		0.0409687	0.034657	0.0230559	0.0229744	0.0170086		0.384611	0.177852	0.103192	0.0408297	0.0253308			0.48548	0.351246	0.251777	0.13425	0.0610085	0.0143594			0.627362	0.459236	0.303911	0.172816	0.0912677		0.385773
31	0.401219	0.25247	0.169185	0.0928817	0.0343881	0.00809727		0.406354	0.237115	0.134114	0.0804066	0.0240764			0.407708	0.279109	0.168592	0.111402	0.0540738	0.0102554		0.041367	0.0344241	0.0226999	0.0230684	0.0166695		0.385369	0.178515	0.103727	0.0404666	0.0254391			0.486788	0.352336	0.252812	0.13528	0.0615045	0.014789			0.628607	0.461098	0.305154	0.173763	0.0920241		0.386842
31.2	0.402353	0.253373	0.169828	0.0937059	0.0343035	0.00784149		0.407924	0.23782	0.134531	0.080308	0.0242451			0.409022	0.280095	0.169701	0.111942	0.05506	0.0103926		0.0411971	0.0343868	0.0222617	0.0230092	0.0168853		0.386856	0.179132	0.104242	0.0406176	0.0258926			0.487485	0.353353	0.253411	0.13565	0.0617588	0.0147978			0.629728	0.462243	0.306103	0.174229	0.0920179		0.386426
31.4	0.403411	0.254242	0.170316	0.094183	0.0340678	0.00774208		0.40916	0.238804	0.135455	0.081198	0.0246058			0.410384	0.281255	0.17042	0.112105	0.0551992	0.0106203		0.0410593	0.0340058	0.021975	0.0229759	0.0164429		0.388071	0.179753	0.104481	0.0403403	0.0262831			0.488518	0.354221	0.254462	0.135982	0.0618535	0.0150926			0.630723	0.464321	0.307332	0.174806	0.0920645		0.386297
31.6	0.404735	0.254859	0.170804	0.0950212	0.0341049	0.00775842		0.410131	0.239333	0.135338	0.081328	0.0245513			0.411519	0.282921	0.171197	0.112939	0.0556864	0.0112132		0.0413003	0.0336548	0.0215962	0.0226848	0.0162069		0.389159	0.18084	0.104991	0.0403198	0.0266912			0.488806	0.355038	0.255124	0.136283	0.0617046	0.014832			0.632329	0.466752	0.308908	0.175787	0.0926053		0.386319
31.8	0.405489	0.255345	0.170794	0.0953823	0.0339825	0.00783514		0.410945	0.239791	0.135382	0.0816157	0.024418			0.413107	0.283943	0.172022	0.113827	0.0563752	0.0116503		0.0414311	0.0336649	0.0213994	0.022722	0.0160829		0.390239	0.181725	0.105623	0.0404976	0.0267094			0.489459	0.355611	0.255781	0.136315	0.0619155	0.0151738			0.633527	0.468203	0.310221	0.1763	0.0928306		0.386204
32	0.406242	0.256274	0.171163	0.0956561	0.0337994	0.00779808		0.412189	0.24087	0.136287	0.0821408	0.0248913			0.413882	0.28497	0.17286	0.114286	0.0568943	0.0122137		0.0414858	0.0336512	0.0215175	0.0225913	0.0159234		0.390798	0.182006	0.105474	0.0405309	0.0264303			0.490404	0.356363	0.256679	0.137251	0.0623312	0.0155748			0.634894	0.469652	0.311597	0.17739	0.0935625		0.386648
32.2	0.407239	0.257039	0.171543	0.0956066	0.0335544	0.0073868		0.413042	0.241682	0.136854	0.0822806	0.0250815			0.414742	0.286011	0.173354	0.114649	0.0567935	0.0121027		0.0417165	0.0334103	0.0214696	0.0220658	0.0156621		0.391861	0.182506	0.105884	0.0404814	0.0267524			0.491094	0.356888	0.257355	0.137947	0.0624815	0.0152031			0.636055	0.471505	0.312996	0.178365	0.094019		0.387376
32.4	0.40808	0.258162	0.171949	0.0960933	0.0336845	0.00741958		0.414161	0.242835	0.137455	0.083022	0.025508			0.41577	0.287635	0.174343	0.11517	0.0572073	0.0122313		0.0416805	0.0337333	0.0216275	0.022067	0.0156398		0.392848	0.183013	0.106157	0.0407173	0.0268203			0.491944	0.357716	0.258206	0.138796	0.0628702	0.0153239			0.636806	0.473379	0.314177	0.179204	0.0947334		0.388075
32.6	0.408975	0.259113	0.172621	0.0964769	0.0335973	0.00740672		0.415318	0.243809	0.137908	0.0832974	0.0256409			0.416964	0.289034	0.17466	0.115619	0.0571448	0.0126857		0.0417965	0.0338125	0.0220219	0.0221736	0.0160341		0.394287	0.183848	0.106803	0.0407421	0.0269813			0.492262	0.358114	0.258876	0.13913	0.062409	0.014968			0.638174	0.474901	0.315645	0.180132	0.0955412		0.388803
32.8	0.410461	0.259616	0.173266	0.0965308	0.0335284	0.0075787		0.416354	0.244768	0.13811	0.0833969	0.0257626			0.418114	0.289954	0.174823	0.115805	0.056601	0.0127205		0.0418295	0.0340301	0.022092	0.0220808	0.0160987		0.395802	0.184734	0.107742	0.0412873	0.0275624			0.493289	0.358664	0.259824	0.139758	0.0626342	0.0151941			0.639614	0.476263	0.317091	0.181112	0.096549		0.389675
33	0.411423	0.260179	0.173495	0.0966817	0.0335988	0.00801474		0.417393	0.245367	0.138436	0.0839358	0.0263743			0.418958	0.290568	0.175246	0.116054	0.0568098	0.0127015		0.0418139	0.0341963	0.02204	0.0217747	0.0160718		0.396985	0.185318	0.108291	0.0414606	0.0278876			0.493805	0.359356	0.260377	0.140574	0.0626513	0.0147726			0.640819	0.477615	0.31877	0.181912	0.0972003		0.390311
33.2	0.412303	0.260628	0.173834	0.0963636	0.0335084	0.00764573		0.418382	0.246479	0.13879	0.0846204	0.0267619			0.420112	0.290886	0.176054	0.116238	0.0565847	0.0132214		0.0421346	0.033975	0.0212446	0.021337	0.0155212		0.398029	0.185936	0.108862	0.042103	0.0278459			0.494625	0.360409	0.261479	0.14136	0.0631548	0.0151974			0.642128	0.479122	0.3199	0.182618	0.0977999		0.390509
33.4	0.413435	0.26181	0.174779	0.0973896	0.0336784	0.00804947		0.419502	0.247416	0.139534	0.0849139	0.0272576			0.420894	0.29131	0.176996	0.116476	0.0562205	0.013213		0.0419517	0.0338714	0.0211922	0.0215007	0.015465		0.398624	0.185985	0.109275	0.0419388	0.0277842			0.495608	0.361205	0.262279	0.142227	0.0638536	0.0157873			0.643319	0.480627	0.321568	0.183419	0.0986395		0.391015
33.6	0.414725	0.262696	0.175276	0.0978351	0.0340771	0.00800578		0.420502	0.2479	0.139916	0.0851328	0.0269927			0.421655	0.291825	0.177636	0.117349	0.055968	0.013289		0.041792	0.0342372	0.0218321	0.0223641	0.0160491		0.39961	0.186243	0.109813	0.0424604	0.027917			0.496223	0.361759	0.263045	0.142784	0.0643043	0.0156032			0.644168	0.482252	0.323061	0.183884	0.0988252		0.391985
33.8	0.415219	0.263127	0.176178	0.0979429	0.033941	0.00764181		0.421594	0.248596	0.140771	0.0855141	0.0278615			0.422632	0.292495	0.178354	0.117671	0.0554773	0.0130186		0.0414574	0.0345164	0.021904	0.0222176	0.0161888		0.400336	0.186273	0.110068	0.042368	0.027543			0.497274	0.362955	0.264261	0.143645	0.0648413	0.0160232			0.645183	0.483709	0.324466	0.184863	0.0996447		0.392595
34	0.416322	0.264089	0.176894	0.0983854	0.0345099	0.00766174		0.422909	0.249259	0.141609	0.0857473	0.027949			0.423558	0.292621	0.179023	0.11847	0.0548145	0.0128014		0.0408946	0.0350421	0.0222549	0.0226772	0.0165098		0.401089	0.186836	0.110301	0.0425073	0.0270123			0.498706	0.364474	0.26586	0.14442	0.0655738	0.0167199			0.646419	0.484902	0.325681	0.185811	0.0998104		0.393381
34.2	0.417688	0.265273	0.178046	0.098977	0.0352886	0.00799841		0.424154	0.249992	0.142182	0.0862271	0.0280217			0.424081	0.293308	0.179635	0.118631	0.0545386	0.0128658		0.0405449	0.0353368	0.0224783	0.0231662	0.0167445		0.402245	0.18704	0.11029	0.0425166	0.0267577			0.499994	0.365721	0.26704	0.144951	0.0663021	0.0170448			0.647265	0.486144	0.326846	0.186726	0.100409		0.394537
34.4	0.418714	0.265776	0.179023	0.0992879	0.0353355	0.00734901		0.425662	0.250232	0.142736	0.0862576	0.0279761			0.425183	0.294358	0.180611	0.119457	0.0558159	0.013058		0.0402139	0.03568	0.0227988	0.023601	0.0172009		0.402985	0.187338	0.110484	0.0424885	0.0270174			0.50125	0.366701	0.267713	0.145717	0.0668464	0.0172865			0.648391	0.4873	0.327893	0.187371	0.100601		0.395087
34.6	0.420304	0.266943	0.18042	0.099972	0.0356667	0.00749375		0.426731	0.251104	0.14318	0.0860855	0.0279737			0.425991	0.295383	0.181436	0.119789	0.0557991	0.0136429		0.0399541	0.0358388	0.0236689	0.0238635	0.0176472		0.40438	0.188066	0.110586	0.0429814	0.0273757			0.501916	0.367323	0.268123	0.145958	0.0667156	0.0171452			0.648911	0.488472	0.328768	0.187964	0.10104		0.395761
34.8	0.421903	0.268435	0.181472	0.100159	0.0358128	0.00749994		0.428301	0.251923	0.14372	0.0861644	0.0281404			0.427304	0.296125	0.182448	0.120708	0.0563756	0.0137225		0.0394968	0.036227	0.023982	0.0238442	0.0178409		0.405752	0.188968	0.111249	0.0433337	0.0277776			0.502867	0.368205	0.268801	0.14632	0.0668152	0.0167942			0.649776	0.489769	0.329937	0.188877	0.101359		0.396621
35	0.423033	0.269283	0.182434	0.100583	0.035873	0.00779694		0.429609	0.252698	0.144368	0.0861422	0.0280675			0.428461	0.297137	0.183511	0.121806	0.0569532	0.0138124		0.0391729	0.0362316	0.0241664	0.0245751	0.0182372		0.406716	0.189175	0.111563	0.0435462	0.0279788			0.503437	0.368948	0.269835	0.146963	0.0667733	0.0164251			0.650837	0.491325	0.331175	0.189691	0.101666		0.397096
35.2	0.42436	0.270375	0.183284	0.100953	0.0361306	0.00807989		0.43037	0.252754	0.144015	0.0855499	0.0276			0.42937	0.297955	0.184344	0.122464	0.0571671	0.0142674		0.038845	0.0362875	0.0239028	0.0248685	0.0184835		0.408122	0.189303	0.111525	0.0439405	0.0275089			0.503999	0.369784	0.2708	0.147807	0.0669003	0.0165337			0.651473	0.492318	0.332088	0.190561	0.101723		0.39761
35.4	0.425726	0.27134	0.184317	0.101162	0.0365323	0.00853192		0.431365	0.253028	0.144046	0.0859114	0.0270718			0.429878	0.298483	0.184268	0.122666	0.0568848	0.0139934		0.0386877	0.0364788	0.0243849	0.0249731	0.0184899		0.408935	0.189807	0.11126	0.0439348	0.0272154			0.504231	0.370466	0.271965	0.147934	0.0666889	0.0168602			0.652554	0.494402	0.333126	0.191586	0.101777		0.398247
35.6	0.427471	0.272523	0.185502	0.102334	0.0371905	0.0090529		0.432739	0.253266	0.143953	0.0856404	0.0267227			0.430707	0.299333	0.184241	0.123164	0.0569064	0.0140795		0.038795	0.0365169	0.0244915	0.0250778	0.0187173		0.409984	0.190343	0.111206	0.0438113	0.0271527			0.504792	0.371646	0.272719	0.14858	0.0671036	0.0168044			0.653789	0.496189	0.335179	0.192947	0.102519		0.398556
35.8	0.428295	0.273642	0.185942	0.102713	0.0377108	0.00908384		0.433699	0.253652	0.144461	0.0857192	0.0264257			0.432018	0.300074	0.184924	0.123667	0.0571533	0.0144665		0.0386342	0.0365179	0.0250442	0.025199	0.0186208		0.410981	0.190728	0.11114	0.0438432	0.0264866			0.505687	0.372618	0.273987	0.149131	0.0675619	0.0175321			0.654904	0.49748	0.336718	0.194154	0.103045		0.398781
36	0.429816	0.274925	0.187172	0.102965	0.0381318	0.00922806		0.435183	0.254579	0.145033	0.0856179	0.0260865			0.432546	0.301242	0.185193	0.123734	0.0572415	0.0145428		0.0382838	0.036644	0.0258269	0.0253557	0.0189675		0.412302	0.191009	0.111049	0.0442455	0.0268587			0.506524	0.373799	0.27514	0.150199	0.0685591	0.018181			0.656061	0.498843	0.337824	0.195411	0.103425		0.398871
36.2	0.430959	0.275693	0.188217	0.103157	0.0387586	0.00954367		0.435963	0.254802	0.145133	0.0854935	0.0259446			0.433539	0.302456	0.185336	0.12406	0.0570382	0.0144121		0.0382506	0.0367879	0.0261865	0.025125	0.019255		0.413745	0.19144	0.111211	0.0445101	0.026968			0.507274	0.375206	0.276391	0.150974	0.0689474	0.0184146			0.65719	0.500327	0.338955	0.19632	0.104026		0.399975
36.4	0.432166	0.276723	0.189001	0.103972	0.039038	0.00987656		0.437325	0.255867	0.145495	0.0859039	0.0258928			0.434639	0.30377	0.185887	0.124462	0.0570644	0.014616		0.0381449	0.0370936	0.0264866	0.0252539	0.0196418		0.41525	0.19244	0.111744	0.0447509	0.0272885			0.508128	0.376452	0.27743	0.151111	0.0694981	0.0189535			0.658295	0.501598	0.340666	0.197419	0.104514		0.400678
36.6	0.43327	0.277144	0.189925	0.104321	0.0392699	0.00996401		0.438712	0.25681	0.145709	0.0864143	0.0258944			0.435588	0.304389	0.18575	0.124627	0.0572989	0.0145348		0.0382499	0.0370835	0.0266247	0.0250945	0.0198317		0.416788	0.193654	0.112533	0.0454813	0.0274893			0.508573	0.37704	0.278043	0.151523	0.0699899	0.0188886			0.65936	0.502164	0.341747	0.197954	0.104339		0.401724
36.8	0.434518	0.277777	0.190719	0.104795	0.039499	0.010345		0.44021	0.258089	0.14643	0.0866362	0.0263114			0.436863	0.305271	0.18618	0.124894	0.0578467	0.0145483		0.0379939	0.0374139	0.0263587	0.0248728	0.0196683		0.418054	0.194372	0.112859	0.0457229	0.0279593			0.50991	0.37807	0.27906	0.152153	0.0707003	0.0197382			0.66067	0.503676	0.343031	0.198977	0.105017		0.402759
37	0.436044	0.278934	0.191263	0.105673	0.0403407	0.0111546		0.441542	0.258868	0.147333	0.0872764	0.0267634			0.437952	0.305943	0.186921	0.12571	0.0586995	0.0146936		0.0383896	0.0368752	0.0259414	0.0242037	0.0195833		0.41924	0.194963	0.11313	0.0455381	0.0280614			0.510668	0.378573	0.279438	0.152593	0.0710492	0.0199682			0.661758	0.504717	0.344162	0.199828	0.105418		0.403581
37.2	0.436832	0.279675	0.191854	0.106223	0.0404886	0.0112549		0.442307	0.259887	0.147738	0.087984	0.0268135			0.438736	0.306317	0.187574	0.126373	0.0590483	0.014416		0.0385443	0.0366834	0.0255627	0.0239892	0.01935		0.419859	0.195358	0.113733	0.0454366	0.0280302			0.511765	0.379759	0.280177	0.15328	0.0720233	0.020704			0.662933	0.506061	0.345306	0.200956	0.106247		0.404197
37.4	0.437623	0.280538	0.192515	0.107055	0.040534	0.0113708		0.443514	0.260673	0.148501	0.088265	0.0270219			0.439548	0.30705	0.188298	0.127168	0.0596194	0.0144328		0.0383364	0.0368711	0.0256445	0.0241319	0.0195577		0.420551	0.195714	0.114452	0.0451928	0.0282155			0.512508	0.380207	0.280268	0.15336	0.0723582	0.0204769			0.664121	0.507612	0.346978	0.201659	0.107306		0.404732
37.6	0.438755	0.281381	0.193048	0.107345	0.0410004	0.0116617		0.444326	0.261049	0.148866	0.0885294	0.0269682			0.440645	0.307888	0.188911	0.127972	0.0602726	0.0145815		0.0388752	0.0364394	0.0255592	0.0238208	0.0193396		0.420729	0.196288	0.1151	0.0449357	0.0283224			0.513214	0.380434	0.280864	0.153758	0.0722867	0.0204735			0.665285	0.509262	0.348342	0.202733	0.107786		0.405926
37.8	0.439455	0.281961	0.19351	0.107687	0.0406102	0.0117155		0.445415	0.262132	0.149518	0.0891735	0.0274453			0.441848	0.308765	0.189498	0.128229	0.0607867	0.014837		0.0388425	0.0363655	0.0251474	0.0236384	0.0189651		0.421533	0.19645	0.115452	0.0442989	0.0280997			0.514351	0.381677	0.28188	0.154661	0.072432	0.0209386			0.666143	0.510402	0.349639	0.203316	0.108526		0.406828
38	0.441021	0.283215	0.194172	0.108645	0.0412531	0.0122735		0.446771	0.263256	0.150314	0.0901771	0.0274578			0.442868	0.309557	0.190374	0.128979	0.0612913	0.0152019		0.0387983	0.0363271	0.0246586	0.023559	0.0188567		0.422137	0.196585	0.115245	0.0438114	0.0274161			0.515695	0.3822	0.282564	0.155391	0.0728475	0.0213678			0.667419	0.512272	0.351029	0.204021	0.10915		0.407321
38.2	0.442176	0.284273	0.19469	0.10914	0.041284	0.0124632		0.447992	0.264111	0.150983	0.0907958	0.0277128			0.44413	0.310747	0.191352	0.129432	0.0620394	0.0153249		0.0391571	0.0359708	0.0245236	0.0235085	0.0186326		0.422752	0.196925	0.115711	0.0439126	0.0276231			0.516502	0.382964	0.282964	0.156176	0.0729206	0.0211207			0.668165	0.513795	0.35204	0.204055	0.109914		0.407623
38.4	0.442857	0.285049	0.195243	0.109453	0.0404279	0.0121521		0.448992	0.264863	0.151272	0.0908212	0.027522			0.445416	0.312002	0.19263	0.130035	0.0625437	0.0156952		0.0393081	0.0360966	0.0241926	0.0230824	0.0186036		0.4231	0.196834	0.115904	0.0437724	0.0275764			0.51724	0.383571	0.283106	0.156721	0.0727158	0.0213246			0.669111	0.515391	0.353338	0.204779	0.110731		0.407872
38.6	0.443837	0.286042	0.195721	0.109737	0.0404273	0.0129012		0.449969	0.265722	0.151227	0.0909227	0.0275219			0.446209	0.3131	0.193283	0.130398	0.0628475	0.0154933		0.0389154	0.0364027	0.0246193	0.0235038	0.0185364		0.424302	0.197524	0.115958	0.0439295	0.0276619			0.518029	0.384552	0.283412	0.157782	0.0726714	0.0205776			0.669905	0.517011	0.354499	0.205349	0.111596		0.408252
38.8	0.444414	0.286731	0.195942	0.109397	0.03965	0.0124281		0.451447	0.266584	0.151941	0.0917013	0.0278559			0.447107	0.313627	0.193901	0.130916	0.0632745	0.0154187		0.0396735	0.0359254	0.0239459	0.023216	0.017982		0.425174	0.197916	0.116616	0.0437535	0.0278114			0.518868	0.38523	0.284255	0.158717	0.0729637	0.0205157			0.670731	0.518394	0.355652	0.2061	0.111956		0.408606
39	0.445416	0.288051	0.196541	0.110157	0.0395755	0.0130252		0.452298	0.267461	0.152329	0.0918998	0.0274572			0.447751	0.31432	0.194176	0.131302	0.0634471	0.0154188		0.0397845	0.0355637	0.0236005	0.0231671	0.0179345		0.425914	0.19765	0.116556	0.0433099	0.0274528			0.519291	0.385386	0.284717	0.159515	0.0727742	0.0200436			0.672042	0.520119	0.35731	0.207067	0.112538		0.4088
39.2	0.445957	0.288918	0.197228	0.110328	0.0398401	0.0133379		0.452758	0.267762	0.152191	0.0921329	0.0274246			0.448577	0.315073	0.194635	0.131649	0.0631325	0.0154195		0.0396043	0.0355795	0.0231992	0.022782	0.0180781		0.426725	0.197924	0.116402	0.0433752	0.0270667			0.519912	0.385939	0.285013	0.160064	0.072854	0.0204749			0.672913	0.521485	0.358967	0.208113	0.112978		0.409045
39.4	0.447214	0.290069	0.19817	0.110996	0.0405413	0.013266		0.454214	0.268925	0.152786	0.092897	0.0279523			0.449545	0.315894	0.194951	0.131211	0.0630218	0.0153956		0.0394387	0.0358828	0.0233803	0.022996	0.0183375		0.427239	0.198564	0.11629	0.0434824	0.0268684			0.520281	0.386514	0.285808	0.160231	0.0730246	0.0205365			0.674023	0.522898	0.360269	0.208736	0.113316		0.409011
39.6	0.44796	0.290991	0.198376	0.111422	0.0405131	0.0128405		0.455129	0.269435	0.153335	0.0929904	0.0278934			0.451111	0.317027	0.195629	0.131953	0.063029	0.0162067		0.0394121	0.0359264	0.0236979	0.0234842	0.0185452		0.428346	0.198531	0.116081	0.0429708	0.0265159			0.521009	0.387592	0.286607	0.16115	0.0734088	0.0205977			0.674896	0.524333	0.362119	0.209819	0.114081		0.409056
39.8	0.448594	0.29152	0.198865	0.11145	0.0404707	0.0127062		0.455875	0.270065	0.153872	0.0932102	0.0278177			0.452022	0.31777	0.19634	0.132543	0.0631126	0.016649		0.0393189	0.0362009	0.0235898	0.0237802	0.0186687		0.428957	0.198919	0.116084	0.0431031	0.0265162			0.521842	0.388236	0.287651	0.161795	0.07346	0.0209818			0.67627	0.525579	0.363315	0.210986	0.114484		0.40922
40	0.449933	0.292488	0.199757	0.111904	0.0406684	0.0131001		0.457226	0.27081	0.154598	0.093511	0.0284147			0.452508	0.318477	0.196383	0.132473	0.0623795	0.0168207		0.039194	0.0365909	0.0242495	0.0242949	0.0189296		0.429991	0.199267	0.116425	0.0436228	0.0271089			0.522552	0.388783	0.288255	0.162433	0.0741135	0.0211677			0.676775	0.526603	0.364163	0.211757	0.114744		0.409444
40.2	0.450579	0.292855	0.200268	0.112445	0.0409074	0.0129192		0.45837	0.272095	0.155247	0.0943251	0.029391			0.4533	0.319452	0.196823	0.132795	0.0621391	0.0166914		0.0391099	0.0368275	0.0244825	0.0245676	0.0191961		0.430931	0.200064	0.1169	0.044221	0.0271739			0.52338	0.389963	0.28938	0.163048	0.0743581	0.0212185			0.677878	0.527949	0.365877	0.213071	0.115521		0.410715
40.4	0.451456	0.293558	0.200967	0.112434	0.0410138	0.0127057		0.459783	0.273515	0.156304	0.0949328	0.0299577			0.453841	0.320115	0.19713	0.132938	0.0620132	0.0167953		0.0388667	0.0371959	0.0246103	0.0251704	0.0193846		0.432239	0.201113	0.117436	0.0448068	0.0277951			0.523808	0.390638	0.290241	0.163227	0.0747038	0.021794			0.679078	0.529556	0.367489	0.214455	0.115822		0.410739
40.6	0.452016	0.293885	0.201591	0.112829	0.0413168	0.0122507		0.461219	0.274701	0.156846	0.0953215	0.0303202			0.454608	0.320692	0.197429	0.133222	0.06209	0.0165931		0.0388137	0.0372145	0.024401	0.0250284	0.0196051		0.433278	0.201637	0.117786	0.0452753	0.0280345			0.524087	0.390955	0.29078	0.1637	0.0753548	0.0220004			0.679597	0.530399	0.368557	0.215267	0.115996		0.411249
40.8	0.45309	0.29465	0.202209	0.11357	0.0420046	0.0124876		0.462475	0.275562	0.15727	0.0953162	0.0306027			0.455618	0.321453	0.198188	0.133735	0.0622211	0.0168979		0.0386562	0.0375663	0.0241417	0.02468	0.0197442		0.434016	0.201961	0.117515	0.0450008	0.0281176			0.524638	0.391183	0.291837	0.163595	0.0756947	0.0223145			0.680521	0.532114	0.370008	0.216763	0.117128		0.411933
41	0.454312	0.295107	0.202794	0.114004	0.0420297	0.012582		0.46345	0.276249	0.158057	0.0957836	0.0306801			0.45654	0.322044	0.198772	0.134316	0.062317	0.0168905		0.0389695	0.0372174	0.0240262	0.0244044	0.0193732		0.434884	0.202351	0.117712	0.0449288	0.0283157			0.524778	0.391319	0.29232	0.163842	0.0756294	0.0222961			0.680972	0.533253	0.371277	0.21785	0.117489		0.412936
41.2	0.454943	0.295417	0.203256	0.114406	0.0419421	0.0120397		0.463984	0.276929	0.157924	0.0961023	0.0307052			0.457423	0.322775	0.199644	0.13481	0.0627399	0.0168916		0.0387612	0.0375638	0.0242857	0.0245532	0.019293		0.435701	0.202556	0.11825	0.0452177	0.0284618			0.525042	0.391837	0.293026	0.163955	0.0761915	0.0221057			0.681701	0.534796	0.372417	0.218807	0.118023		0.413852
41.4	0.456117	0.296456	0.20422	0.114893	0.0424443	0.0118517		0.464865	0.27729	0.158384	0.0959461	0.0307989			0.458473	0.323924	0.200419	0.135268	0.0633577	0.0173064		0.0382458	0.0382976	0.0247231	0.0251456	0.0194859		0.436913	0.203266	0.118937	0.0460063	0.0288678			0.52515	0.391752	0.293705	0.16399	0.0762178	0.0221214			0.682141	0.536292	0.373783	0.219299	0.118611		0.414484
41.6	0.457101	0.297081	0.204398	0.115478	0.0424681	0.0116468		0.465937	0.277982	0.158669	0.0962895	0.0309883			0.459244	0.324618	0.201049	0.135264	0.0634646	0.0172094		0.0386499	0.0384473	0.0246017	0.0248315	0.0193133		0.437332	0.203578	0.118895	0.0460596	0.0288072			0.525877	0.392207	0.294993	0.164685	0.076485	0.0227016			0.682817	0.537885	0.37502	0.220117	0.118944		0.415385
41.8	0.457953	0.298161	0.205537	0.116249	0.0427096	0.0120537		0.467225	0.278927	0.159555	0.0966626	0.0310648			0.459981	0.325421	0.201737	0.136022	0.0641232	0.0171874		0.0380867	0.0388387	0.0247896	0.0250794	0.0194898		0.438257	0.203931	0.118753	0.0461889	0.0287573			0.526647	0.393236	0.296309	0.165386	0.0768346	0.0230381			0.683357	0.539086	0.375967	0.220348	0.119045		0.415498
42	0.458444	0.298746	0.206072	0.116171	0.0427802	0.0117723		0.468533	0.279694	0.160036	0.097076	0.0313726			0.460736	0.32636	0.20292	0.136716	0.0645899	0.0176306		0.0379306	0.0389581	0.0246071	0.02517	0.019552		0.438948	0.204354	0.11893	0.0464882	0.0286291			0.527277	0.393332	0.296934	0.165475	0.0771325	0.0230117			0.684073	0.540716	0.376971	0.221116	0.119797		0.415714
42.2	0.458599	0.299253	0.20663	0.115951	0.0424983	0.0115281		0.469971	0.280258	0.160678	0.0970238	0.0316591			0.461073	0.32712	0.202997	0.137009	0.0644055	0.0174753		0.0376616	0.0391287	0.0251148	0.025562	0.0197085		0.439571	0.205212	0.119844	0.0469446	0.0289985			0.527933	0.394453	0.297672	0.165851	0.0775314	0.0231572			0.684619	0.541695	0.377668	0.221438	0.120246		0.41597
42.4	0.458992	0.300091	0.207155	0.116241	0.042141	0.0117266		0.471167	0.281106	0.160954	0.0968808	0.0314607			0.461165	0.327843	0.203469	0.137307	0.0645302	0.0173924		0.0372709	0.0398507	0.0254369	0.0255637	0.0199802		0.440496	0.205879	0.120193	0.0473259	0.0293172			0.528648	0.395352	0.298349	0.166316	0.0777093	0.0233483			0.68516	0.542573	0.378562	0.221928	0.12079		0.416408
42.6	0.459762	0.300611	0.207262	0.115868	0.0423672	0.0118904		0.472153	0.281299	0.160964	0.0967338	0.0315279			0.46171	0.328673	0.203602	0.13757	0.0646485	0.0169164		0.0370356	0.0402093	0.0257082	0.0255537	0.0197149		0.441821	0.206829	0.120761	0.0475895	0.0296779			0.52919	0.395931	0.299148	0.167065	0.077989	0.0233855			0.685354	0.542862	0.379195	0.221647	0.120863		0.416474
42.8	0.46038	0.301523	0.207774	0.115955	0.0420213	0.0118447		0.473106	0.281914	0.16142	0.0968551	0.0316626			0.462584	0.329376	0.204605	0.13829	0.0652569	0.0172676		0.0376369	0.0397607	0.0253567	0.0250466	0.0192814		0.442663	0.207528	0.121354	0.047745	0.0297695			0.529702	0.396384	0.299829	0.167458	0.078241	0.0240177			0.686101	0.543731	0.380524	0.222423	0.121253		0.417234
43	0.461166	0.302517	0.208185	0.116333	0.0422889	0.0118402		0.473834	0.282488	0.161531	0.0967136	0.0318033			0.463536	0.330249	0.205167	0.13877	0.0653794	0.017201		0.0374316	0.039621	0.025484	0.0245975	0.0193927		0.443776	0.208337	0.121981	0.0480795	0.0298009			0.530453	0.397157	0.300432	0.168249	0.0787092	0.0243955			0.687043	0.544255	0.381616	0.222896	0.121542		0.418045
43.2	0.462399	0.303333	0.208995	0.116696	0.0428745	0.0120494		0.474648	0.282855	0.16165	0.0969582	0.0320837			0.464718	0.331049	0.206082	0.139535	0.0656402	0.0176886		0.0377451	0.0393777	0.0254942	0.0246825	0.0191885		0.444229	0.209061	0.12223	0.0481824	0.0296302			0.531072	0.397924	0.301051	0.168569	0.0788005	0.024814			0.687505	0.544908	0.382664	0.223551	0.121975		0.418492
43.4	0.463837	0.30464	0.209786	0.117715	0.0433878	0.0121238		0.47606	0.283724	0.162315	0.0974005	0.0321769			0.465877	0.331884	0.206263	0.140149	0.0661783	0.0182568		0.0381685	0.0392984	0.0253322	0.0248924	0.0188178		0.445183	0.209673	0.122475	0.0483652	0.0294484			0.531912	0.398839	0.302202	0.169681	0.0794718	0.0252793			0.688583	0.54585	0.383804	0.224316	0.1228		0.419206
43.6	0.464187	0.304864	0.209787	0.117704	0.0429526	0.0121191		0.476674	0.283676	0.162274	0.097356	0.0318187			0.46643	0.332424	0.205949	0.141024	0.0662533	0.0186892		0.0385579	0.0388815	0.0249797	0.0246532	0.0184402		0.446326	0.209944	0.122745	0.0482496	0.0294513			0.533284	0.400107	0.303002	0.171004	0.0800967	0.025773			0.689375	0.546591	0.384852	0.22527	0.123596		0.419888
43.8	0.465636	0.306172	0.210724	0.1189	0.0436337	0.0124528		0.4781	0.283952	0.162827	0.0981242	0.0321724			0.466766	0.33258	0.206066	0.141233	0.0661098	0.0184913		0.0387292	0.0388969	0.0248189	0.0245993	0.018472		0.44718	0.210767	0.123462	0.0485265	0.0298456			0.533881	0.400387	0.303322	0.171461	0.0802149	0.0255885			0.690373	0.547126	0.385986	0.226457	0.124145		0.420439
44	0.467151	0.307506	0.211791	0.119865	0.0446524	0.0127804		0.479279	0.284347	0.163179	0.0983632	0.0324155			0.467184	0.332718	0.206179	0.140721	0.0654472	0.0184979		0.0385207	0.0387062	0.0250129	0.0248725	0.0183204		0.447919	0.211066	0.123691	0.0485542	0.0296542			0.534642	0.401418	0.303854	0.172453	0.0809418	0.0257153			0.690784	0.54778	0.386763	0.226954	0.124714		0.420613
44.2	0.468288	0.308129	0.212324	0.120346	0.0450689	0.012638		0.480335	0.285409	0.163478	0.0990739	0.0325678			0.467645	0.333088	0.20632	0.141062	0.0652275	0.0181066		0.0386194	0.038766	0.0244408	0.0247926	0.0185771		0.449124	0.211542	0.124007	0.0483954	0.0294739			0.535305	0.40254	0.304677	0.173178	0.0815295	0.0259481			0.691892	0.548809	0.388323	0.228101	0.125558		0.420834
44.4	0.469837	0.309165	0.21338	0.120908	0.045641	0.0128545		0.48149	0.285889	0.163845	0.0994474	0.0322209			0.468361	0.33351	0.206336	0.140923	0.065	0.0182202		0.0379464	0.0390562	0.0246014	0.0252265	0.0192213		0.450148	0.211572	0.12379	0.0479801	0.0290692			0.536252	0.403414	0.305775	0.174046	0.0825533	0.0266431			0.692859	0.54969	0.389275	0.228925	0.125877		0.421103
44.6	0.470918	0.310044	0.214107	0.121997	0.0460056	0.0131683		0.483013	0.286641	0.164076	0.10007	0.0320405			0.469426	0.334063	0.206898	0.141406	0.0651725	0.0185609		0.0382398	0.0385216	0.0244867	0.0250243	0.0191916		0.451191	0.21127	0.123676	0.0476677	0.0289688			0.537275	0.404573	0.306742	0.175054	0.083784	0.0272656			0.693311	0.550515	0.390461	0.229517	0.12625		0.421832
44.8	0.47227	0.310924	0.215175	0.122845	0.0464268	0.0139978		0.483799	0.287184	0.164329	0.100009	0.0317505			0.470628	0.334428	0.207374	0.141564	0.0654096	0.0186932		0.0380338	0.0387887	0.0244021	0.0249129	0.019045		0.45175	0.210656	0.123091	0.047131	0.0284029			0.538254	0.405203	0.307659	0.175395	0.0842315	0.0276216			0.694576	0.552269	0.391925	0.230757	0.127123		0.422768
45	0.473542	0.31154	0.215999	0.123642	0.0464715	0.0143059		0.484688	0.288071	0.16494	0.100639	0.0316772			0.471499	0.335064	0.207527	0.141791	0.0656972	0.0188162		0.0382507	0.0388532	0.0248341	0.0248708	0.0189475		0.452599	0.210988	0.123212	0.0472258	0.0282638			0.539188	0.406562	0.308658	0.17637	0.0846934	0.0283859			0.695213	0.55346	0.39286	0.231636	0.127393		0.423345
45.2	0.47401	0.312379	0.216346	0.12425	0.0466322	0.0142815		0.485877	0.288856	0.165277	0.101174	0.0318936			0.472424	0.335587	0.208078	0.142488	0.0659169	0.0188084		0.0375002	0.0395596	0.0255262	0.0254671	0.0194911		0.453492	0.211226	0.12358	0.0476293	0.0282123			0.540144	0.407401	0.309611	0.177205	0.085516	0.0287889			0.695855	0.554942	0.393389	0.232405	0.12779		0.423658
45.4	0.475103	0.313739	0.217344	0.12474	0.0473346	0.0149025		0.487128	0.289774	0.166129	0.101743	0.0321746			0.472999	0.336016	0.208409	0.142742	0.0657482	0.0189505		0.0367905	0.0404499	0.0257032	0.025911	0.0200133		0.454241	0.211677	0.123778	0.0479711	0.0282286			0.540821	0.408005	0.310187	0.177928	0.085792	0.0289077			0.696757	0.556265	0.394857	0.233514	0.128465		0.423708
45.6	0.475441	0.314427	0.217818	0.12493	0.0472678	0.0149602		0.488399	0.290936	0.166971	0.102267	0.032352			0.47375	0.336449	0.208863	0.142865	0.0655415	0.0188283		0.0367394	0.040444	0.0255367	0.0258915	0.0203029		0.454422	0.211575	0.123523	0.0479181	0.0282633			0.541725	0.40845	0.311177	0.178485	0.0861636	0.0294537			0.697536	0.557737	0.395867	0.234336	0.128801		0.424032
45.8	0.476272	0.315411	0.219143	0.125675	0.0480244	0.0157954		0.489221	0.291587	0.167596	0.102241	0.0322209			0.474207	0.337166	0.209413	0.143338	0.0657106	0.0189754		0.0361388	0.040849	0.0261817	0.0264567	0.0208469		0.455173	0.211775	0.123766	0.0480922	0.0286408			0.542289	0.408971	0.311706	0.178367	0.086203	0.0291959			0.69783	0.558957	0.39669	0.235071	0.128882		0.423925
46	0.476354	0.315419	0.219508	0.125206	0.0476308	0.0154019		0.489987	0.292587	0.167914	0.102508	0.0324163			0.474582	0.338069	0.209963	0.143568	0.0658626	0.0196759		0.0356946	0.0410587	0.0263386	0.0267716	0.0213029		0.455921	0.212028	0.124544	0.0483378	0.0285625			0.542658	0.409179	0.311824	0.177919	0.0864146	0.0289711			0.698522	0.560238	0.397749	0.235618	0.129391		0.424212
46.2	0.47709	0.316179	0.220378	0.125711	0.0477076	0.015965		0.490763	0.293683	0.16879	0.10277	0.0324673			0.475173	0.338693	0.209891	0.143686	0.0658431	0.0192534		0.0354189	0.0413164	0.0263717	0.0265429	0.0214051		0.456658	0.212688	0.125404	0.048674	0.0289119			0.542945	0.409897	0.311861	0.178029	0.0863092	0.0287624			0.69913	0.561193	0.398515	0.235853	0.129526		0.424522
46.4	0.478066	0.317033	0.221176	0.125798	0.0477099	0.0160797		0.491691	0.294337	0.169102	0.102933	0.0327027			0.476174	0.339528	0.211023	0.144382	0.0667075	0.0191666		0.0352543	0.04149	0.0266252	0.0257691	0.0214025		0.457918	0.213461	0.126274	0.0495119	0.0298139			0.543189	0.41055	0.312295	0.178531	0.0861183	0.0286154			0.699696	0.562309	0.399456	0.23654	0.1304		0.424433
46.6	0.47863	0.317644	0.221347	0.125757	0.0476391	0.0156451		0.492343	0.294511	0.169152	0.103079	0.0328592			0.477322	0.340695	0.211951	0.145009	0.0674331	0.0192357		0.0352465	0.0412964	0.0266892	0.0253024	0.0209312		0.459032	0.214145	0.126891	0.0498647	0.0302564			0.543443	0.410854	0.312854	0.178569	0.0858986	0.0286437			0.700357	0.563244	0.400551	0.237008	0.130504		0.425094
46.8	0.4792	0.318484	0.222024	0.126392	0.0477996	0.0157538		0.493131	0.295272	0.169597	0.103284	0.0334094			0.47852	0.341991	0.213033	0.145824	0.0682166	0.0195045		0.035483	0.0408946	0.0266551	0.0249432	0.020448		0.459923	0.214833	0.127434	0.0505667	0.0306			0.544138	0.411513	0.313595	0.178943	0.0859475	0.0282999			0.70114	0.564311	0.401655	0.238072	0.13132		0.425893
47	0.479835	0.319258	0.222377	0.126553	0.0479346	0.0157007		0.493895	0.2957	0.169782	0.103352	0.0336591			0.479381	0.343173	0.213311	0.146092	0.068438	0.0193989		0.035464	0.0410132	0.0267472	0.0244527	0.0202217		0.460507	0.215259	0.127848	0.0507128	0.0308276			0.544734	0.411957	0.314354	0.17905	0.0863155	0.0282387			0.701889	0.565242	0.402318	0.238891	0.131832		0.426051
47.2	0.480784	0.320217	0.223115	0.127241	0.0482974	0.0157082		0.494365	0.295984	0.169891	0.1035	0.0331647			0.480446	0.344467	0.214126	0.147036	0.069178	0.020057		0.0355971	0.0408887	0.0263274	0.0244151	0.0199149		0.461015	0.215737	0.128293	0.0509976	0.0310757			0.545046	0.412	0.314732	0.178958	0.0863078	0.0277998			0.702992	0.56648	0.403845	0.239897	0.132937		0.425946
47.4	0.481442	0.320992	0.223473	0.127673	0.048302	0.0155548		0.494983	0.296428	0.17006	0.103631	0.0331969			0.481356	0.345809	0.214725	0.147792	0.0695449	0.0202302		0.0354763	0.041114	0.0261675	0.0245233	0.019845		0.462071	0.215966	0.12851	0.0513345	0.0310297			0.54533	0.411932	0.314449	0.179071	0.08598	0.026996			0.703802	0.567309	0.404965	0.240793	0.133911		0.426188
47.6	0.482024	0.321512	0.223609	0.127725	0.0483635	0.0156477		0.495565	0.296097	0.169801	0.103302	0.032877			0.482003	0.346846	0.21525	0.148283	0.0700015	0.0203982		0.0348774	0.0414777	0.0260542	0.0250078	0.0203356		0.462842	0.216209	0.128926	0.0513574	0.0310725			0.54591	0.411644	0.314619	0.179443	0.0859574	0.0266988			0.704025	0.568011	0.406303	0.241553	0.134767		0.426409
47.8	0.483577	0.322745	0.224626	0.128685	0.0488689	0.0157803		0.496323	0.296377	0.170248	0.103485	0.0329749			0.482872	0.347426	0.216193	0.148948	0.0703557	0.0203206		0.0346085	0.0418289	0.0261647	0.0253445	0.0206861		0.463595	0.216981	0.129606	0.0515308	0.0309376			0.545574	0.41137	0.314837	0.179349	0.0857239	0.0259348			0.704509	0.568802	0.407619	0.242224	0.135502		0.426484
48	0.485326	0.323905	0.225549	0.12916	0.0494128	0.016127		0.497051	0.29711	0.17025	0.103248	0.0328712			0.483102	0.347461	0.216561	0.149	0.0702745	0.0200885		0.0344643	0.0418231	0.0261758	0.0257186	0.0208775		0.464158	0.21738	0.129692	0.0517522	0.0306275			0.546327	0.412025	0.315254	0.179998	0.0860625	0.0258278			0.704936	0.569563	0.40856	0.242623	0.135773		0.426657
48.2	0.486784	0.324629	0.226026	0.129604	0.0491634	0.0162577		0.497846	0.298102	0.170529	0.103837	0.0331198			0.484027	0.348634	0.217429	0.149989	0.0712224	0.0203895		0.0348203	0.0418729	0.0264797	0.0258832	0.0214322		0.465263	0.217886	0.130074	0.0516914	0.030714			0.547004	0.412523	0.316208	0.180682	0.0866813	0.0259247			0.705624	0.570471	0.410144	0.243724	0.136329		0.427639
48.4	0.487888	0.325576	0.226931	0.12993	0.0491133	0.016523		0.498766	0.298668	0.170696	0.103988	0.0326961			0.485001	0.349278	0.21795	0.150253	0.0716451	0.0206407		0.034412	0.0419011	0.0272467	0.0265029	0.0221312		0.466057	0.217797	0.130153	0.0513041	0.0302907			0.548135	0.413122	0.317587	0.182038	0.0876628	0.0266234			0.706583	0.571505	0.411022	0.244335	0.136511		0.428085
48.6	0.488601	0.326632	0.227502	0.130186	0.0489256	0.0168181		0.499637	0.299497	0.171266	0.104489	0.0329553			0.485358	0.349662	0.218353	0.150272	0.0718363	0.0207914		0.0346629	0.0415689	0.0273154	0.0264054	0.02186		0.466884	0.217801	0.130187	0.0512331	0.0303406			0.54924	0.414234	0.318587	0.182971	0.0883731	0.0273113			0.707101	0.572654	0.41226	0.245336	0.137019		0.428299
48.8	0.489661	0.327373	0.228189	0.130893	0.049229	0.017173		0.499987	0.29994	0.171353	0.104366	0.0328822			0.485945	0.350175	0.218616	0.150512	0.0717954	0.0207953		0.0345381	0.0416404	0.0274527	0.0262654	0.0219113		0.466978	0.217643	0.129845	0.0507979	0.0294579			0.550374	0.414896	0.319483	0.183738	0.0889547	0.0279092			0.707713	0.573775	0.413538	0.246366	0.13778		0.428707
49	0.490411	0.327934	0.228385	0.131009	0.0489899	0.0167382		0.501486	0.300893	0.172318	0.105396	0.0335003			0.486118	0.350495	0.219061	0.150887	0.0719773	0.0210925		0.0344017	0.0420417	0.0282891	0.0264197	0.0223631		0.467617	0.217958	0.129979	0.0507259	0.0291842			0.551255	0.415457	0.320099	0.184647	0.0896675	0.0287137			0.707827	0.574479	0.414391	0.247126	0.137961		0.428987
49.2	0.490849	0.328623	0.228484	0.131221	0.0487995	0.0167281		0.502393	0.301667	0.173118	0.106253	0.0339046			0.486835	0.351191	0.219987	0.151411	0.072253	0.0216917		0.0336375	0.0422493	0.0285473	0.0269814	0.0227019		0.468314	0.217768	0.130236	0.0500013	0.0286879			0.552047	0.415602	0.320663	0.185722	0.0901196	0.0294025			0.70814	0.575596	0.415072	0.247533	0.138435		0.429226
49.4	0.492435	0.329625	0.229104	0.131692	0.0496979	0.0172982		0.502898	0.302079	0.173679	0.106372	0.0338406			0.487386	0.351787	0.220619	0.151371	0.072148	0.0218913		0.0336618	0.0423156	0.0284121	0.0271137	0.0228338		0.468921	0.218296	0.130625	0.0494515	0.028724			0.552636	0.415932	0.321315	0.186351	0.0908173	0.029756			0.708569	0.576312	0.416419	0.248311	0.139144		0.429836
49.6	0.493484	0.330047	0.229791	0.132187	0.0499621	0.0174563		0.503295	0.302731	0.174055	0.106131	0.0337049			0.487764	0.352295	0.221207	0.151342	0.0720207	0.0220622		0.0341686	0.0418654	0.0281073	0.0271046	0.0226883		0.469529	0.218678	0.130847	0.0492954	0.0290549			0.553143	0.41646	0.321855	0.186652	0.0910307	0.0303991			0.70858	0.57757	0.417437	0.248595	0.13943		0.43077
49.8	0.494152	0.330249	0.230321	0.132499	0.050361	0.0175533		0.504189	0.303694	0.174472	0.106259	0.0340577			0.488192	0.352485	0.221673	0.151254	0.0719973	0.0221454		0.0345332	0.0418298	0.0280509	0.0271222	0.0226591		0.470259	0.219175	0.13135	0.0488636	0.0289421			0.553605	0.4171	0.32194	0.187243	0.0911637	0.0303685			0.708785	0.578819	0.418633	0.249398	0.139812		0.431048
50	0.494527	0.330872	0.231206	0.1324	0.0507122	0.0178087		0.504977	0.304283	0.175043	0.106756	0.0342811			0.488806	0.352811	0.222126	0.151528	0.0722047	0.0221449		0.034784	0.0415776	0.0278986	0.026821	0.0222614		0.471105	0.219735	0.131941	0.0490252	0.0291253			0.554249	0.417983	0.322354	0.187854	0.0913693	0.0307063			0.709143	0.580021	0.419583	0.250122	0.140082		0.43199
50.2	0.495316	0.331796	0.232064	0.132882	0.0507737	0.0175257		0.505659	0.305293	0.176268	0.106987	0.0346211			0.489831	0.353547	0.222837	0.151886	0.0724075	0.022035		0.0352515	0.0413162	0.0271925	0.0262834	0.0214389		0.471876	0.2205	0.132445	0.0492402	0.0299555			0.55478	0.418893	0.322871	0.18855	0.0916089	0.0311234			0.709532	0.581269	0.420598	0.250747	0.140385		0.432936
50.4	0.49627	0.332448	0.232821	0.133582	0.0510934	0.0173997		0.507279	0.30576	0.176872	0.107245	0.0348733			0.490585	0.354136	0.223842	0.152313	0.0728842	0.0218369		0.0355679	0.040995	0.0268321	0.0257364	0.0208654		0.473508	0.221406	0.133339	0.0499388	0.0308487			0.555309	0.419708	0.323812	0.188978	0.091954	0.0314591			0.710017	0.582405	0.421528	0.251462	0.140793		0.433901
50.6	0.497125	0.33305	0.233653	0.134589	0.051756	0.0175148		0.508932	0.306424	0.177103	0.107495	0.0351508			0.491137	0.35491	0.224441	0.152369	0.0728017	0.0217594		0.0358003	0.0407546	0.0265158	0.0251886	0.0200878		0.474185	0.221882	0.133554	0.0501869	0.0311362			0.556026	0.420343	0.324728	0.189264	0.092	0.0316604			0.710391	0.583175	0.422294	0.251947	0.140944		0.434465
50.8	0.49782	0.333763	0.234616	0.135126	0.0524231	0.018102		0.510409	0.30721	0.177374	0.107758	0.0354153			0.49207	0.355898	0.225135	0.152806	0.0729927	0.0221958		0.0362186	0.0405859	0.0260966	0.0247474	0.0195425		0.475305	0.22226	0.133779	0.0505415	0.0312473			0.556958	0.421555	0.325889	0.190018	0.0924323	0.0321239			0.71083	0.584082	0.423065	0.252936	0.141783		0.434706
51	0.498173	0.334649	0.23507	0.135523	0.052619	0.0183603		0.511852	0.307704	0.177755	0.107829	0.0354451			0.492814	0.356915	0.225612	0.153413	0.0731644	0.0223519		0.0362167	0.0410536	0.0256878	0.0250168	0.0194457		0.475977	0.222793	0.133756	0.0504953	0.0315081			0.557154	0.422161	0.32628	0.190032	0.0926563	0.0325081			0.711766	0.584825	0.423856	0.253735	0.142497		0.43491
51.2	0.498969	0.335236	0.235655	0.13624	0.0530265	0.0182858		0.513323	0.308362	0.178124	0.107937	0.0352322			0.494018	0.35792	0.226562	0.154359	0.0736919	0.0231711		0.0363567	0.0407931	0.0251103	0.0251438	0.018965		0.477015	0.223358	0.133946	0.0511872	0.0316514			0.556944	0.422125	0.326403	0.190055	0.0925357	0.0319619			0.712629	0.585976	0.425288	0.254694	0.143179		0.435181
51.4	0.499545	0.335913	0.236218	0.136672	0.0532565	0.0189794		0.514747	0.309082	0.178832	0.108001	0.0354626			0.495095	0.358783	0.22722	0.155643	0.0742481	0.0234315		0.0361445	0.0410049	0.0253466	0.0255588	0.0190547		0.477937	0.223771	0.133729	0.0518244	0.0317803			0.557079	0.422288	0.326525	0.190287	0.0921338	0.0317743			0.712874	0.586763	0.426236	0.255245	0.14375		0.435664
51.6	0.499982	0.336382	0.236888	0.136839	0.0535839	0.0195629		0.516263	0.309731	0.17903	0.108161	0.0353501			0.495981	0.359614	0.227851	0.156598	0.0746789	0.0236381		0.0358414	0.0411715	0.0249482	0.0255311	0.01911		0.479019	0.224822	0.134277	0.0526641	0.0321027			0.557362	0.422824	0.32773	0.19074	0.0923176	0.0323616			0.713338	0.58742	0.427488	0.256044	0.14413		0.436215
51.8	0.50077	0.337109	0.237812	0.137052	0.0534581	0.0195924		0.517191	0.31049	0.179161	0.108346	0.0354065			0.496677	0.359888	0.228463	0.156995	0.0747714	0.0234211		0.0357329	0.0410556	0.0253066	0.0256081	0.0191754		0.479755	0.225487	0.134371	0.0535466	0.0319697			0.557701	0.424017	0.328583	0.191423	0.0927687	0.0325372			0.714275	0.587983	0.428333	0.256847	0.144424		0.436321
52	0.501963	0.337934	0.238345	0.138001	0.0538051	0.0201316		0.518403	0.311338	0.179374	0.108814	0.0353508			0.497216	0.360449	0.229025	0.157411	0.074884	0.0233762		0.0357553	0.0412148	0.0257303	0.0259741	0.0197829		0.480828	0.22576	0.134246	0.0544186	0.0324368			0.558406	0.424886	0.329341	0.192163	0.093138	0.0329971			0.715419	0.588383	0.429293	0.258053	0.1448		0.436882
52.2	0.502704	0.338628	0.238845	0.138392	0.0535725	0.0204758		0.519059	0.311931	0.179791	0.109272	0.035208			0.498465	0.361562	0.229711	0.158204	0.0760403	0.0240743		0.0354018	0.0414614	0.0261228	0.0259701	0.0201687		0.481724	0.225719	0.134198	0.0548873	0.0326282			0.558669	0.425526	0.330222	0.192631	0.0937333	0.0334073			0.716305	0.589432	0.43022	0.259205	0.145451		0.437426
52.4	0.50374	0.339375	0.23947	0.139026	0.0539092	0.0205014		0.519583	0.312228	0.180257	0.109579	0.0346976			0.498549	0.36143	0.229586	0.158143	0.0758083	0.0233501		0.034661	0.041514	0.0263955	0.0262524	0.0206453		0.482619	0.226112	0.133959	0.0548605	0.032293			0.559117	0.425868	0.330933	0.192947	0.0942104	0.0336111			0.717166	0.590219	0.430498	0.260043	0.145838		0.437765
52.6	0.504848	0.340534	0.240427	0.139899	0.0545358	0.0209967		0.520099	0.312755	0.180533	0.110283	0.034843			0.498932	0.36203	0.230009	0.158253	0.0762326	0.0234237		0.0342818	0.0414922	0.0263563	0.0261563	0.0207016		0.483091	0.226135	0.133799	0.0553815	0.0320505			0.560104	0.426473	0.331584	0.193368	0.0949266	0.0339419			0.717798	0.590858	0.431488	0.261157	0.146321		0.437777
52.8	0.505503	0.34103	0.24069	0.140485	0.0545779	0.0208163		0.520661	0.313026	0.181102	0.110475	0.0350319			0.499593	0.362629	0.230682	0.159137	0.0766509	0.0237599		0.0340096	0.0413915	0.0264145	0.0260524	0.0209308		0.483786	0.22608	0.133826	0.055364	0.031591			0.560732	0.427033	0.332044	0.193633	0.0956326	0.034363			0.71822	0.591384	0.432597	0.261779	0.146744		0.438173
53	0.506508	0.341633	0.241032	0.141181	0.0544666	0.0208246		0.521641	0.313707	0.181922	0.111188	0.035609			0.500291	0.363233	0.230997	0.159515	0.0771309	0.0235504		0.0336941	0.0415294	0.0265213	0.0259124	0.0211018		0.484252	0.226081	0.134087	0.0550578	0.0314481			0.561105	0.426947	0.332111	0.194301	0.0956582	0.0344885			0.718408	0.591999	0.433216	0.26246	0.146993		0.438185
53.2	0.507362	0.342479	0.241382	0.141425	0.0546902	0.0212449		0.521784	0.314212	0.182289	0.111697	0.035737			0.501157	0.364042	0.231543	0.159854	0.0771751	0.0236934		0.033275	0.0415906	0.0265794	0.0260381	0.0213584		0.48462	0.226608	0.134684	0.0544421	0.0315733			0.561553	0.427412	0.332757	0.195201	0.095841	0.0345444			0.719139	0.593037	0.434075	0.26324	0.147752		0.438726
53.4	0.507993	0.342889	0.241594	0.14091	0.0547006	0.0206991		0.521849	0.314365	0.182217	0.111265	0.0355507			0.502035	0.364366	0.231657	0.160286	0.0773186	0.0236989		0.0335081	0.0415599	0.025952	0.026194	0.0212407		0.485149	0.227039	0.134979	0.0543086	0.0318768			0.56196	0.42765	0.333366	0.195528	0.0960696	0.0342302			0.719568	0.593641	0.434825	0.264124	0.148258		0.439316
53.6	0.508278	0.343526	0.242341	0.140824	0.0547703	0.0204136		0.52206	0.314799	0.182501	0.111502	0.0359154			0.502486	0.364309	0.231718	0.160423	0.0768774	0.0234418		0.0334255	0.0416538	0.0258657	0.0264336	0.0212949		0.485315	0.227233	0.135056	0.0540197	0.0320677			0.562388	0.427878	0.333298	0.195911	0.0957259	0.033848			0.72023	0.59494	0.435924	0.265161	0.148605		0.439505
53.8	0.508888	0.34385	0.242311	0.140597	0.0546995	0.020023		0.52256	0.315389	0.182682	0.111806	0.0362546			0.50331	0.364393	0.231929	0.160575	0.0767877	0.0229459		0.0329342	0.0419699	0.0259991	0.0269467	0.0215221		0.485393	0.22711	0.135419	0.0533341	0.032327			0.562656	0.428186	0.333866	0.19588	0.0957121	0.0335905			0.72083	0.59589	0.436988	0.265908	0.148961		0.439593
54	0.510068	0.344669	0.243189	0.140923	0.0548903	0.020256		0.522426	0.315761	0.182934	0.112085	0.0360101			0.503989	0.364874	0.232411	0.161214	0.0767042	0.022515		0.0325553	0.0422211	0.0265298	0.0270048	0.0216875		0.486436	0.22791	0.136336	0.0537102	0.0330036			0.563221	0.4286	0.334416	0.19595	0.0958363	0.033606			0.721373	0.596942	0.43785	0.266397	0.149169		0.440416
54.2	0.511251	0.345435	0.244201	0.141285	0.0547593	0.0201649		0.52291	0.316684	0.1834	0.112291	0.0361767			0.505201	0.36576	0.233351	0.161815	0.077066	0.0228847		0.0327437	0.0419671	0.0258196	0.0266915	0.021597		0.48694	0.228171	0.136751	0.0535919	0.0333625			0.563574	0.429251	0.334991	0.195971	0.096112	0.0338953			0.721679	0.597658	0.438761	0.266577	0.149208		0.441282
54.4	0.512505	0.345938	0.245102	0.141866	0.0552508	0.0206957		0.524421	0.317575	0.183546	0.112649	0.0363115			0.506015	0.366646	0.233987	0.16242	0.0778598	0.0231535		0.0327343	0.0419166	0.0259228	0.0268405	0.0214108		0.488296	0.228325	0.137409	0.0538256	0.0337087			0.564091	0.429795	0.335596	0.196208	0.096155	0.0336742			0.721828	0.598094	0.43934	0.266967	0.149753		0.441758
54.6	0.513073	0.346662	0.245944	0.142059	0.0554789	0.0207883		0.525134	0.318373	0.183659	0.112876	0.0362942			0.506798	0.367325	0.234506	0.162788	0.0779253	0.0235283		0.0330991	0.041702	0.0259556	0.0268641	0.0213121		0.48871	0.228789	0.137488	0.0536691	0.0340023			0.564823	0.4305	0.336148	0.196967	0.0961924	0.0337471			0.722085	0.599126	0.440504	0.267532	0.150535		0.44207
54.8	0.513504	0.347236	0.246438	0.142374	0.0556013	0.0207265		0.526239	0.319206	0.184321	0.113542	0.0363839			0.50762	0.368101	0.234865	0.163649	0.0785135	0.0241912		0.0329539	0.0416772	0.0259971	0.0270762	0.0215536		0.489678	0.229147	0.13755	0.0536555	0.0339566			0.565383	0.43091	0.336854	0.197332	0.0961777	0.0339955			0.72263	0.599872	0.441494	0.26803	0.151239		0.442546
55	0.514362	0.348587	0.247135	0.143411	0.0563321	0.021258		0.527545	0.319844	0.18511	0.113777	0.0364745			0.508024	0.369055	0.234995	0.164169	0.0787709	0.024317		0.0325536	0.0423494	0.0263832	0.0275501	0.0217694		0.489751	0.229256	0.137404	0.0535998	0.0336173			0.566279	0.431671	0.33765	0.197907	0.0968177	0.0341911			0.723051	0.600503	0.442346	0.268368	0.151591		0.442929
55.2	0.514941	0.349044	0.247431	0.143795	0.0566938	0.0213615		0.528935	0.320696	0.186127	0.114347	0.0365747			0.508984	0.369921	0.235823	0.164858	0.0790963	0.0249859		0.0323642	0.0423641	0.026903	0.0275822	0.0217196		0.490835	0.2293	0.137328	0.0538105	0.0333877			0.566343	0.431553	0.337754	0.198275	0.0970578	0.0340274			0.723273	0.601472	0.443274	0.269005	0.152041		0.4432
55.4	0.515478	0.349735	0.248387	0.144546	0.0574231	0.0219756		0.529887	0.321419	0.186892	0.114648	0.0367356			0.509539	0.370796	0.236524	0.165212	0.0794928	0.0248713		0.0321597	0.0428063	0.0275104	0.0277533	0.0220379		0.491896	0.229943	0.137463	0.0542084	0.0338154			0.566916	0.431924	0.338262	0.199143	0.0971256	0.0345723			0.723476	0.60195	0.444066	0.269317	0.152422		0.443905
55.6	0.515871	0.350478	0.248981	0.144966	0.0579795	0.0222479		0.531245	0.32214	0.186891	0.114952	0.0369793			0.50996	0.371098	0.237113	0.164899	0.0791664	0.0222119		0.0322184	0.0431964	0.027795	0.0277169	0.0223075		0.492407	0.230594	0.13743	0.0543152	0.0335009			0.567223	0.432575	0.338718	0.199639	0.0969996	0.0346137			0.724427	0.602596	0.445294	0.270345	0.15288		0.444956
55.8	0.516286	0.35085	0.249091	0.145033	0.0579223	0.0219396		0.532314	0.322624	0.187048	0.114969	0.0369855			0.510444	0.371454	0.237696	0.164956	0.0795453	0.0236943		0.0319118	0.0440832	0.0290131	0.0282242	0.0230153		0.493207	0.231331	0.137235	0.0546912	0.0335784			0.567953	0.433047	0.338945	0.200423	0.0971164	0.0347282			0.725198	0.603243	0.446659	0.271298	0.153657		0.445142
56	0.517287	0.351543	0.249622	0.146199	0.0585934	0.0222868		0.533405	0.323262	0.18745	0.115014	0.0372942			0.510779	0.37234	0.238128	0.165578	0.0798968	0.0252817		0.0322241	0.044069	0.0289083	0.0283193	0.0230297		0.494074	0.231836	0.137351	0.054912	0.0336301			0.568168	0.433226	0.33909	0.200567	0.0973838	0.0346095			0.725884	0.604033	0.447366	0.272224	0.154072		0.445759
56.2	0.518211	0.352391	0.250186	0.146911	0.0592471	0.0225522		0.534447	0.323842	0.187892	0.115279	0.0370519			0.511228	0.372856	0.23896	0.165901	0.0805656	0.0267224		0.0321605	0.043716	0.0287113	0.0282937	0.0228283		0.494821	0.232518	0.137377	0.0549361	0.0332212			0.568585	0.433875	0.339392	0.200983	0.0979708	0.0349332			0.726211	0.605062	0.448028	0.272812	0.154447		0.446452
56.4	0.519158	0.352845	0.250623	0.147763	0.0599283	0.0224689		0.535595	0.324589	0.188329	0.115658	0.0374107			0.511457	0.373254	0.239777	0.165969	0.0807848	0.0272356		0.032344	0.0435466	0.0284943	0.0282337	0.0227406		0.495385	0.233221	0.13782	0.0550959	0.033039			0.569596	0.434542	0.340215	0.202161	0.0986505	0.0354176			0.726382	0.605676	0.448833	0.273359	0.154673		0.447158
56.6	0.519869	0.353756	0.251292	0.148214	0.0603137	0.0229442		0.537346	0.325666	0.188828	0.116172	0.038127			0.511994	0.374044	0.240377	0.166002	0.0810752	0.0282849		0.032912	0.0433388	0.0282938	0.0278285	0.0226839		0.496127	0.233921	0.138674	0.0559286	0.0330326			0.570378	0.435221	0.340979	0.202912	0.0987675	0.0360106			0.726713	0.606224	0.450119	0.274282	0.15513		0.447544
56.8	0.520879	0.354429	0.251685	0.148951	0.0606189	0.0229713		0.538793	0.32627	0.189541	0.116136	0.0385836			0.512643	0.374597	0.240962	0.166324	0.081218	0.0289345		0.0332475	0.0427019	0.0277841	0.0270938	0.0222885		0.497298	0.234666	0.13938	0.0561917	0.0331432			0.571245	0.435988	0.34173	0.203488	0.0991875	0.0366121			0.727214	0.60705	0.451263	0.275111	0.155893		0.447948
57	0.521899	0.35493	0.252216	0.149568	0.0608065	0.0229018		0.540135	0.326835	0.189652	0.11667	0.0388953			0.512903	0.374924	0.241084	0.166468	0.0810453	0.0289282		0.0333421	0.0428243	0.0281198	0.0266377	0.0221766		0.497906	0.235015	0.13995	0.0561798	0.0331763			0.571924	0.436074	0.342241	0.204368	0.0992137	0.036758			0.727432	0.60777	0.451553	0.275775	0.15598		0.447663
57.2	0.522244	0.355407	0.25238	0.148848	0.0603322	0.022213		0.541264	0.327743	0.189765	0.117116	0.0389775			0.513347	0.37518	0.241916	0.167076	0.0811891	0.0297063		0.0335804	0.0427864	0.0280825	0.0265949	0.0220452		0.498747	0.235774	0.140466	0.0560086	0.0335382			0.5725	0.436721	0.343205	0.204724	0.0998788	0.0370251			0.728214	0.608736	0.452653	0.276759	0.156541		0.448078
57.4	0.522675	0.355477	0.252672	0.148662	0.0602192	0.0216132		0.54165	0.327777	0.18922	0.117029	0.0385834			0.513485	0.374912	0.241877	0.166869	0.0810933	0.029639		0.0336241	0.0428166	0.0279706	0.0270904	0.0218155		0.499099	0.235614	0.140304	0.0553472	0.033161			0.573408	0.437218	0.343855	0.205038	0.100558	0.0372583			0.728437	0.609627	0.453372	0.277377	0.156879		0.44802
57.6	0.523412	0.356001	0.25303	0.148854	0.0602589	0.0217473		0.542459	0.328228	0.189131	0.117716	0.0386367			0.513828	0.374958	0.241904	0.167076	0.0806794	0.0292636		0.0332049	0.0428493	0.0288817	0.027546	0.0220902		0.500153	0.23623	0.140979	0.055208	0.0332297			0.574009	0.437719	0.344454	0.205368	0.101134	0.0372588			0.728948	0.61052	0.45462	0.278494	0.15738		0.448611
57.8	0.524339	0.356054	0.253208	0.148812	0.0599585	0.021589		0.542854	0.32871	0.189056	0.117952	0.0384576			0.514696	0.375812	0.24245	0.167283	0.0809303	0.029584		0.0333191	0.0425018	0.028538	0.0275582	0.0218833		0.501097	0.236191	0.141431	0.0548937	0.0333242			0.574663	0.438638	0.345481	0.20509	0.101547	0.0373851			0.729472	0.611331	0.455674	0.278998	0.157676		0.449178
58	0.525102	0.356525	0.25419	0.148804	0.0597818	0.0217027		0.543149	0.329133	0.189398	0.11822	0.0383307			0.51524	0.376592	0.242734	0.167756	0.080952	0.0296897		0.0337464	0.0421787	0.0288842	0.0270918	0.0216173		0.502174	0.236829	0.142194	0.0554104	0.0337604			0.575292	0.438952	0.345843	0.205432	0.102104	0.0377188			0.729627	0.612072	0.456209	0.279394	0.158153		0.449914
58.2	0.52612	0.357351	0.254858	0.148792	0.0600269	0.0220356		0.543846	0.329592	0.189698	0.118463	0.0384413			0.51623	0.37737	0.243128	0.168302	0.0812417	0.0297804		0.0340077	0.0420231	0.0284607	0.0271613	0.021551		0.502443	0.236596	0.141876	0.0550671	0.0335364			0.575666	0.439184	0.346385	0.20518	0.102188	0.0377125			0.729613	0.612634	0.457238	0.279826	0.158571		0.450322
58.4	0.526532	0.357883	0.2554	0.148917	0.0598527	0.0222387		0.544597	0.330072	0.190517	0.119065	0.0388242			0.516967	0.378465	0.243377	0.168926	0.0818601	0.0298986		0.0337724	0.0422459	0.0289517	0.0278706	0.0219112		0.503318	0.236912	0.14204	0.0550448	0.0338783			0.576177	0.439563	0.346859	0.20511	0.102437	0.0373923			0.729715	0.613525	0.458069	0.280484	0.159306		0.450776
58.6	0.52719	0.358985	0.256209	0.149382	0.059886	0.022578		0.544748	0.330142	0.191237	0.119514	0.0387124			0.517288	0.37885	0.243236	0.169502	0.0816792	0.0294211		0.0342143	0.0420997	0.0287642	0.0279135	0.0219609		0.503682	0.237354	0.142068	0.0549292	0.0340071			0.577053	0.440243	0.347507	0.205443	0.102929	0.0374736			0.729923	0.614427	0.458987	0.281269	0.159831		0.450768
58.8	0.527812	0.359411	0.257063	0.149572	0.060014	0.0225443		0.545535	0.330262	0.1916	0.119899	0.0386442			0.517726	0.379547	0.243277	0.170164	0.0821095	0.0291333		0.0337294	0.0423591	0.0289241	0.027509	0.0221279		0.504122	0.237008	0.14214	0.0547119	0.0336193			0.577687	0.44065	0.348247	0.205422	0.103055	0.0372582			0.730759	0.615287	0.459869	0.282008	0.160592		0.450975
59	0.528663	0.36028	0.257809	0.149872	0.0601905	0.0230951		0.546076	0.330641	0.192118	0.120032	0.0385769			0.518009	0.380049	0.243005	0.170552	0.0820033	0.0279424		0.033895	0.0425795	0.0293165	0.027397	0.0221498		0.504684	0.237096	0.142071	0.0546297	0.0334223			0.57796	0.44098	0.348724	0.206059	0.10367	0.0370138			0.731095	0.616135	0.460689	0.28258	0.161222		0.45138
59.2	0.529317	0.360656	0.258404	0.150142	0.0602088	0.023148		0.546695	0.33118	0.192986	0.120387	0.0386227			0.518761	0.380607	0.243198	0.171646	0.0819053	0.0270138		0.0339643	0.0423528	0.0293437	0.0269529	0.022055		0.50584	0.237721	0.142113	0.0545572	0.0335735			0.577645	0.440516	0.348569	0.206221	0.103822	0.0366937			0.731297	0.616517	0.461395	0.283246	0.161508		0.451723
59.4	0.529912	0.361231	0.25928	0.150647	0.0605337	0.0231833		0.547435	0.331883	0.193447	0.120405	0.0387135			0.519253	0.381193	0.243682	0.171988	0.082301	0.0259714		0.0345503	0.0425227	0.0289789	0.0262574	0.0218073		0.506548	0.23863	0.142302	0.0545342	0.0338244			0.577851	0.440851	0.348877	0.20647	0.10397	0.035978			0.731884	0.617501	0.462786	0.28429	0.162034		0.452456
59.6	0.530185	0.362049	0.259696	0.150742	0.0608155	0.0230897		0.548644	0.332738	0.193757	0.120628	0.0387649			0.519721	0.381276	0.243986	0.172295	0.0821126	0.0242755		0.0348033	0.0427635	0.0288163	0.0263033	0.021574		0.506728	0.239504	0.142137	0.0546753	0.0339311			0.578188	0.441504	0.349398	0.206678	0.104171	0.0360613			0.732471	0.618321	0.463675	0.2852	0.162308		0.453031
59.8	0.530593	0.362378	0.259441	0.15098	0.060495	0.0225845		0.549649	0.333427	0.194341	0.120851	0.0389487			0.52049	0.38201	0.244414	0.17306	0.0826818	0.0271492		0.0348451	0.0431651	0.0286772	0.0262985	0.0214286		0.507413	0.239676	0.142318	0.0549165	0.0339402			0.578642	0.441491	0.349864	0.207287	0.104443	0.036027			0.73272	0.618646	0.464753	0.285895	0.162502		0.45282
60	0.531432	0.362871	0.259787	0.151428	0.0605343	0.0227684		0.55012	0.333991	0.194796	0.120762	0.0390036			0.520762	0.382614	0.244694	0.173369	0.0829354	0.0274899		0.0352363	0.0426176	0.0276692	0.0261517	0.0206397		0.508061	0.239928	0.142725	0.0548673	0.0341698			0.579134	0.442221	0.350564	0.207998	0.10529	0.0364006			0.732727	0.618955	0.465242	0.286314	0.162627		0.45316
60.2	0.532207	0.363273	0.260029	0.152115	0.060477	0.0228449		0.550989	0.334713	0.195208	0.120771	0.0390017			0.521657	0.383037	0.24547	0.173617	0.0828188	0.0277446		0.0353902	0.0424182	0.0274054	0.0260808	0.0204458		0.508512	0.240386	0.143029	0.055496	0.0345483			0.580063	0.443168	0.351836	0.209092	0.105732	0.0376977			0.732918	0.619299	0.46618	0.286892	0.162985		0.453395
60.4	0.533386	0.363869	0.260465	0.15277	0.0606332	0.0229154		0.552084	0.335713	0.195773	0.121109	0.0394376			0.521878	0.383572	0.245452	0.173286	0.0830415	0.0275656		0.0350781	0.0429097	0.0274536	0.0260422	0.0205481		0.508738	0.240547	0.143331	0.056345	0.0349348			0.580692	0.443628	0.352818	0.210075	0.105833	0.0383923			0.733372	0.620324	0.467195	0.288215	0.163735		0.453618
60.6	0.53428	0.36433	0.260836	0.153413	0.0609264	0.0230124		0.553851	0.33694	0.196533	0.121612	0.0400563			0.522428	0.384259	0.245755	0.17336	0.0830745	0.0276441		0.0351029	0.0427346	0.026857	0.0254687	0.020387		0.50932	0.241036	0.143157	0.0565662	0.0346536			0.580997	0.444001	0.353509	0.210575	0.105421	0.0387038			0.733939	0.620743	0.468254	0.289127	0.164408		0.453798
60.8	0.535403	0.364681	0.260916	0.154067	0.0611275	0.0230311		0.554847	0.33739	0.196824	0.121889	0.0401271			0.523311	0.384659	0.24637	0.173519	0.0832382	0.0276971		0.0344845	0.0430582	0.0270347	0.0251926	0.0204684		0.510116	0.241463	0.143708	0.0570467	0.0348187			0.581583	0.444528	0.354147	0.210972	0.105917	0.0393243			0.734045	0.621349	0.469028	0.289984	0.164511		0.453318
61	0.535612	0.365009	0.260737	0.154258	0.0607074	0.0226318		0.556241	0.338351	0.197307	0.122396	0.040454			0.523525	0.384857	0.246672	0.173446	0.0833815	0.0273673		0.0338791	0.0436638	0.0272252	0.0253752	0.0203478		0.51062	0.241895	0.14387	0.0574722	0.0347564			0.581635	0.444559	0.353944	0.211376	0.105392	0.0394443			0.734493	0.62217	0.469909	0.291023	0.164744		0.45293
61.2	0.536433	0.365723	0.260935	0.154251	0.0606206	0.022532		0.55657	0.338931	0.197359	0.122161	0.0401244			0.524054	0.385126	0.24707	0.173569	0.0836582	0.0276127		0.033653	0.0439582	0.0266866	0.0259638	0.0201763		0.510813	0.241822	0.143891	0.05754	0.0347129			0.581771	0.44496	0.354189	0.2118	0.105673	0.0396321			0.734696	0.622719	0.470985	0.291606	0.165435		0.453629
61.4	0.537249	0.366348	0.26151	0.154808	0.0609792	0.0229342		0.556792	0.339309	0.197217	0.122202	0.0400232			0.524335	0.385154	0.247203	0.172993	0.0832621	0.0266718		0.0327193	0.0446522	0.0269379	0.0265366	0.0206343		0.511037	0.241619	0.143606	0.0573126	0.034129			0.582485	0.445337	0.354408	0.212097	0.106014	0.0402802			0.734569	0.62314	0.471475	0.292057	0.165631		0.454741
61.6	0.537671	0.367194	0.261572	0.155102	0.0610322	0.022971		0.557359	0.339651	0.197541	0.122418	0.0401001			0.524913	0.385741	0.247465	0.173417	0.0831869	0.026858		0.0325304	0.0444765	0.0268298	0.0265348	0.0203933		0.511808	0.241626	0.144008	0.0575894	0.0340215			0.58307	0.445971	0.355144	0.212458	0.106346	0.0407348			0.734934	0.623619	0.472178	0.292941	0.166091		0.455494
61.8	0.538303	0.368003	0.262023	0.155592	0.0611173	0.0231567		0.557594	0.339589	0.19753	0.122051	0.0399874			0.525773	0.38624	0.248076	0.173374	0.0831784	0.0273245		0.0320721	0.0443183	0.0261833	0.0266206	0.0201868		0.511907	0.241507	0.144137	0.0572366	0.034006			0.583078	0.446498	0.355303	0.212617	0.106104	0.0411951			0.735358	0.624617	0.47329	0.293306	0.166126		0.456172
62	0.538946	0.369015	0.262892	0.156172	0.0616936	0.0238756		0.558286	0.339811	0.197686	0.121859	0.0400803			0.526463	0.386844	0.249041	0.173692	0.0833409	0.0277681		0.0313721	0.0445407	0.0264617	0.0268606	0.0206603		0.511847	0.241759	0.144398	0.0575355	0.0338721			0.582894	0.44604	0.354979	0.212807	0.106021	0.0413287			0.73557	0.625031	0.473947	0.293695	0.166788		0.456501
62.2	0.539468	0.369932	0.263174	0.15629	0.0620358	0.0244155		0.559083	0.340303	0.198107	0.121908	0.040181			0.527783	0.387464	0.250057	0.174592	0.0836391	0.0280875		0.0306804	0.0449318	0.0265916	0.0271717	0.021173		0.511878	0.241541	0.144159	0.0570623	0.0335208			0.58306	0.44605	0.355079	0.212603	0.105904	0.041388			0.735711	0.625665	0.474915	0.294472	0.167557		0.456301
62.4	0.539512	0.370371	0.263755	0.156441	0.0618121	0.0245249		0.559686	0.340415	0.19868	0.122276	0.0406179			0.528813	0.388148	0.250858	0.174946	0.0840372	0.0285461		0.0302551	0.0450711	0.0272163	0.0276172	0.0217604		0.512752	0.24194	0.144552	0.0571594	0.0338092			0.583164	0.446783	0.355381	0.212386	0.105841	0.0413151			0.736272	0.626647	0.475439	0.295168	0.168288		0.457251
62.6	0.540114	0.371195	0.264481	0.156697	0.0619574	0.0248862		0.560034	0.340468	0.198671	0.122107	0.0400758			0.52885	0.388297	0.251302	0.175645	0.0841227	0.0282003		0.0304974	0.0445432	0.0272512	0.0270125	0.0212068		0.513326	0.242096	0.144833	0.0571498	0.0336103			0.583762	0.447605	0.35611	0.213192	0.106489	0.041595			0.73713	0.627398	0.476187	0.295938	0.169262		0.457369
62.8	0.540627	0.371446	0.265097	0.15657	0.06185	0.0248654		0.560621	0.340708	0.198648	0.121921	0.039791			0.529463	0.388594	0.251986	0.17642	0.0843375	0.0279983		0.0300395	0.0443534	0.0275753	0.0267388	0.0212926		0.513772	0.242213	0.145046	0.0567877	0.0332252			0.583416	0.44778	0.356361	0.21327	0.106379	0.0411755			0.737963	0.628545	0.477231	0.296496	0.169713		0.458369
63	0.541257	0.37207	0.265782	0.157186	0.0621194	0.0253392		0.56136	0.341237	0.198846	0.122068	0.0397641			0.529292	0.388267	0.251807	0.176765	0.0837812	0.0273554		0.0302371	0.0439807	0.0279259	0.0267137	0.0211763		0.514764	0.242947	0.145285	0.0568811	0.0330129			0.58332	0.447842	0.356488	0.213505	0.106545	0.040829			0.738187	0.62919	0.477963	0.29688	0.170071		0.458648
63.2	0.542023	0.373108	0.266861	0.157932	0.0625525	0.0256144		0.56214	0.341671	0.199447	0.122635	0.0397939			0.529757	0.388696	0.252607	0.177535	0.0838767	0.02771		0.030475	0.0435468	0.0275562	0.0265287	0.0207529		0.51586	0.243341	0.145526	0.056716	0.0330071			0.583644	0.448294	0.356797	0.213752	0.106756	0.0406506			0.738528	0.630163	0.479047	0.297417	0.170206		0.459281
63.4	0.542608	0.373899	0.267526	0.158342	0.0626713	0.0259284		0.563166	0.342666	0.200057	0.123083	0.039842			0.529975	0.389037	0.253167	0.177227	0.0840707	0.0275991		0.0305687	0.0439271	0.0279491	0.0269428	0.0208311		0.51666	0.243569	0.14563	0.0567959	0.033072			0.584256	0.449035	0.357392	0.214351	0.107303	0.0405763			0.738976	0.631	0.480144	0.298285	0.170817		0.459715
63.6	0.543811	0.375476	0.268866	0.159381	0.0634262	0.0267336		0.564252	0.343145	0.200646	0.123771	0.0397472			0.530111	0.389133	0.253682	0.177265	0.0838664	0.0269457		0.0302621	0.0440477	0.0280416	0.0277241	0.0209676		0.517138	0.243789	0.145548	0.0569824	0.0332824			0.58497	0.449587	0.358103	0.214603	0.10783	0.0408782			0.739115	0.631413	0.480689	0.298564	0.17104		0.460127
63.8	0.544481	0.375824	0.268939	0.159364	0.0635838	0.0263906		0.565014	0.34355	0.201178	0.124031	0.0397686			0.529996	0.389243	0.253395	0.177317	0.0835989	0.0270001		0.0304145	0.0439274	0.0283485	0.0279565	0.0211918		0.518024	0.244091	0.14586	0.0571576	0.0332228			0.585449	0.449607	0.358765	0.215184	0.108192	0.040421			0.739464	0.63215	0.481889	0.298985	0.171362		0.460073
64	0.54543	0.376078	0.269431	0.159435	0.0637427	0.0262332		0.565761	0.344217	0.201638	0.124304	0.0399141			0.530427	0.389829	0.253712	0.177629	0.0835406	0.0267987		0.0307488	0.0440194	0.0285076	0.0281986	0.0214428		0.519315	0.245013	0.146191	0.0574897	0.0337281			0.586138	0.450173	0.359517	0.2159	0.108613	0.0406828			0.739711	0.63266	0.48245	0.299628	0.17186		0.460784
64.2	0.546451	0.376723	0.270084	0.160303	0.0637288	0.0261717		0.56686	0.34467	0.201799	0.124448	0.0400064			0.531417	0.390904	0.25441	0.178338	0.0837781	0.0268062		0.0307707	0.0437146	0.0288673	0.0281702	0.0216871		0.520165	0.245524	0.146482	0.0581354	0.0338578			0.586626	0.450432	0.360643	0.216811	0.108634	0.0407158			0.740116	0.633334	0.483344	0.300447	0.172363		0.460652
64.4	0.54714	0.376972	0.270447	0.160563	0.0643773	0.026243		0.568107	0.345659	0.202534	0.125522	0.0403333			0.531764	0.391735	0.254429	0.178526	0.0843241	0.0265059		0.0304141	0.0440448	0.0289492	0.0283575	0.0220911		0.521051	0.246148	0.146485	0.0583737	0.0336912			0.586988	0.450765	0.360874	0.21698	0.108491	0.0406227			0.740561	0.634291	0.48409	0.301104	0.17307		0.460906
64.6	0.547589	0.377321	0.270572	0.160329	0.064572	0.0260375		0.56949	0.346519	0.203212	0.125749	0.0406471			0.532765	0.392648	0.255215	0.178788	0.0845548	0.0264541		0.0304106	0.0439912	0.0287831	0.0281429	0.0222415		0.522472	0.246866	0.147086	0.0586849	0.0339324			0.58769	0.45141	0.361088	0.217504	0.10828	0.0405817			0.740904	0.635128	0.485124	0.301535	0.173476		0.461258
64.8	0.548702	0.378353	0.271029	0.160292	0.0646025	0.0258589		0.570149	0.346681	0.203473	0.125709	0.0401752			0.533322	0.393129	0.255212	0.17859	0.0845683	0.0262184		0.0301159	0.0446253	0.0291793	0.0287185	0.0228038		0.523438	0.247575	0.147628	0.0590792	0.0343413			0.587947	0.451609	0.360976	0.217465	0.108208	0.0404279			0.741056	0.635347	0.485815	0.302139	0.17373		0.461108
65	0.549362	0.379075	0.271344	0.160254	0.0642352	0.0256503		0.571006	0.347362	0.20382	0.1259	0.0402092			0.533639	0.39395	0.255416	0.178657	0.0849233	0.0262105		0.0299724	0.0448961	0.0288815	0.0290377	0.0227687		0.524317	0.248108	0.147879	0.0590972	0.0344218			0.588622	0.451964	0.361164	0.218596	0.108484	0.0406959			0.741559	0.635968	0.486787	0.302803	0.174554		0.461541
65.2	0.550666	0.380215	0.272147	0.160422	0.0647457	0.0259007		0.570946	0.347823	0.203945	0.125816	0.0399947			0.534281	0.395129	0.255766	0.179188	0.0853518	0.026908		0.0302965	0.045309	0.0285692	0.0292026	0.0228281		0.525036	0.248269	0.148082	0.0591824	0.0348709			0.58939	0.452646	0.361718	0.21932	0.109106	0.0409953			0.74173	0.636307	0.487172	0.30307	0.174844		0.462151
65.4	0.551103	0.380722	0.272713	0.160662	0.06505	0.0259029		0.571462	0.348564	0.203875	0.126184	0.0401965			0.53479	0.395743	0.256104	0.17945	0.0853633	0.0266454		0.0302768	0.0451993	0.0283672	0.0291324	0.0230219		0.525787	0.248692	0.148232	0.0585394	0.0346431			0.590475	0.453508	0.362406	0.219977	0.109478	0.0413821			0.741846	0.636758	0.487689	0.303724	0.175294		0.462597
65.6	0.55141	0.381233	0.272739	0.160999	0.0652794	0.0259171		0.572123	0.348934	0.204401	0.126247	0.0403303			0.535582	0.396651	0.256634	0.179603	0.0858531	0.0276466		0.030208	0.0446081	0.0281371	0.0289492	0.0227571		0.526564	0.249023	0.148794	0.0588055	0.0350651			0.591102	0.454304	0.362905	0.220869	0.110011	0.041797			0.742075	0.637173	0.488232	0.304363	0.175876		0.462275
65.8	0.551841	0.381809	0.273104	0.161341	0.0654681	0.025864		0.572766	0.34941	0.205	0.126501	0.040673			0.536914	0.397764	0.257495	0.180053	0.0865014	0.0285968		0.029696	0.0446597	0.0281788	0.0291335	0.0232131		0.527558	0.24986	0.149244	0.0590034	0.0354618			0.591233	0.454089	0.362946	0.221275	0.110021	0.0418281			0.742127	0.637477	0.488963	0.305046	0.176296		0.462381
66	0.552413	0.381991	0.273521	0.161415	0.0653802	0.0259939		0.573533	0.349925	0.205567	0.12683	0.0410537			0.538036	0.398971	0.258545	0.180828	0.0872866	0.0293011		0.0299928	0.0447741	0.0279592	0.0288175	0.0232211		0.527836	0.249868	0.14942	0.0589023	0.0354909			0.59199	0.454356	0.363451	0.221736	0.110391	0.0419875			0.742566	0.637537	0.48964	0.306127	0.177482		0.462149
66.2	0.552698	0.381993	0.273239	0.161032	0.064833	0.0255018		0.574293	0.350905	0.206567	0.127262	0.0415672			0.538892	0.39931	0.258903	0.181367	0.0875915	0.0294171		0.0300681	0.045206	0.0284262	0.0286834	0.0231913		0.52867	0.250105	0.149732	0.0588067	0.0357196			0.592803	0.455054	0.364093	0.222018	0.111023	0.0423403			0.743345	0.638636	0.490842	0.307768	0.178918		0.462367
66.4	0.553043	0.381909	0.273355	0.161206	0.0646736	0.0252088		0.574753	0.351447	0.206752	0.127516	0.0416943			0.539815	0.400013	0.259638	0.182029	0.0881393	0.0297675		0.0303069	0.0454046	0.0285817	0.0283712	0.0231367		0.529281	0.250193	0.149871	0.0586735	0.0357006			0.593434	0.455744	0.365227	0.22259	0.111705	0.0425889			0.743908	0.639174	0.491538	0.308567	0.17924		0.462956
66.6	0.553509	0.382358	0.273731	0.161268	0.0648348	0.0252383		0.575282	0.35205	0.206746	0.127333	0.0416516			0.54011	0.400448	0.260435	0.182786	0.0889012	0.0299836		0.0305095	0.0451404	0.0285228	0.0278221	0.0225474		0.529588	0.250849	0.150116	0.058793	0.03574			0.594243	0.456302	0.366134	0.223749	0.112893	0.0429655			0.74435	0.63994	0.49254	0.309657	0.179979		0.462929
66.8	0.554151	0.382559	0.274171	0.161263	0.0647194	0.025486		0.575841	0.352686	0.206981	0.127631	0.0422099			0.540679	0.400529	0.26104	0.18293	0.0890409	0.0304719		0.0307424	0.0452076	0.0282048	0.0274208	0.0221875		0.529755	0.250955	0.149965	0.0583456	0.0355699			0.594048	0.456552	0.366374	0.223867	0.113072	0.0431194			0.74488	0.640531	0.492932	0.310603	0.18034		0.463325
67	0.554268	0.382785	0.274365	0.161159	0.064726	0.0253908		0.576518	0.353291	0.207219	0.128409	0.0426012			0.540929	0.400557	0.261093	0.182835	0.0889877	0.0306828		0.0311674	0.0451493	0.0276166	0.0272632	0.0218896		0.530562	0.251348	0.149679	0.0584996	0.0358111			0.594601	0.456871	0.367057	0.224296	0.113609	0.0433673			0.745258	0.641399	0.493955	0.311313	0.181218		0.463362
67.2	0.554975	0.383646	0.275016	0.161457	0.0649547	0.0260375		0.577159	0.353815	0.207418	0.128712	0.0424994			0.541447	0.400978	0.26187	0.183331	0.0891167	0.0310528		0.0311328	0.0453691	0.0277757	0.0271346	0.0218514		0.530728	0.251266	0.14968	0.0585243	0.0360124			0.595434	0.457322	0.367522	0.224953	0.114395	0.043824			0.745765	0.642172	0.494847	0.312109	0.181676		0.464662
67.4	0.555607	0.384299	0.275053	0.161606	0.0650235	0.0258407		0.577958	0.354437	0.207818	0.129168	0.0424641			0.541455	0.401192	0.261937	0.183539	0.0889597	0.0308813		0.0310306	0.0456949	0.0280776	0.0270775	0.0220783		0.531014	0.251588	0.149773	0.0591841	0.036339			0.59629	0.458248	0.368426	0.225759	0.115475	0.0443939			0.745797	0.642564	0.495642	0.31261	0.181978		0.465272
67.6	0.556499	0.384986	0.276079	0.16213	0.0658647	0.0262235		0.578441	0.354209	0.207902	0.129272	0.0422376			0.5418	0.401216	0.262027	0.183917	0.0889915	0.0308729		0.0307297	0.0457727	0.0278511	0.0271647	0.0223378		0.530986	0.251918	0.149979	0.0596305	0.0364835			0.596504	0.458533	0.36884	0.225665	0.115946	0.0441709			0.745886	0.643368	0.49652	0.313161	0.182357		0.465948
67.8	0.55702	0.384726	0.276043	0.162064	0.0661006	0.0259493		0.579281	0.354705	0.208276	0.129344	0.042267			0.542158	0.401319	0.261883	0.184566	0.089012	0.0307504		0.0309862	0.0457713	0.0282236	0.027134	0.0223716		0.531272	0.252304	0.150403	0.0602774	0.0363454			0.596783	0.458791	0.369711	0.226178	0.116216	0.0443416			0.746009	0.644172	0.497221	0.313837	0.182233		0.466474
68	0.558077	0.385358	0.27652	0.163005	0.0662967	0.0264045		0.580333	0.355408	0.208403	0.129585	0.0422181			0.543514	0.40229	0.262894	0.185366	0.0894541	0.0307327		0.0309812	0.0457413	0.0281195	0.0266523	0.0220852		0.531999	0.252661	0.150765	0.0607671	0.0363279			0.597436	0.459069	0.370487	0.226876	0.116512	0.0448736			0.745645	0.644052	0.497441	0.31391	0.182165		0.467402
68.2	0.55917	0.386384	0.277669	0.163689	0.0668577	0.027325		0.581149	0.355363	0.208077	0.12935	0.0416533			0.544023	0.402918	0.263638	0.186186	0.0903527	0.0312576		0.0303149	0.0454834	0.0283634	0.0267346	0.0221057		0.532424	0.253206	0.151431	0.061182	0.0362314			0.59756	0.45952	0.371089	0.226837	0.116494	0.045052			0.745641	0.644624	0.498166	0.313854	0.182245		0.467897
68.4	0.559905	0.387152	0.278358	0.163867	0.0678414	0.0277278		0.581937	0.355771	0.20812	0.129114	0.0414598			0.544295	0.402887	0.263858	0.186463	0.0902939	0.0313922		0.0302351	0.0453524	0.0285351	0.0269383	0.0220666		0.533065	0.253709	0.151818	0.0615302	0.0363086			0.598225	0.459998	0.371477	0.226411	0.116525	0.045535			0.746179	0.645799	0.498934	0.314128	0.18237		0.469091
68.6	0.561128	0.388292	0.278778	0.164158	0.0680554	0.0278594		0.582747	0.355939	0.208159	0.129076	0.0411458			0.544576	0.403366	0.26446	0.186311	0.0905059	0.0317243		0.0298979	0.045369	0.0287741	0.0273755	0.0223034		0.534053	0.254171	0.152427	0.06197	0.0369061			0.598407	0.460059	0.371742	0.226406	0.116525	0.0452504			0.746592	0.646554	0.499764	0.314791	0.182459		0.469915
68.8	0.562099	0.389422	0.279797	0.164973	0.0682381	0.0279888		0.583143	0.356076	0.20818	0.128615	0.0407752			0.544627	0.403682	0.264379	0.186284	0.0905262	0.0316499		0.0295454	0.0457023	0.0288699	0.0279198	0.0225287		0.534228	0.253943	0.1524	0.0615285	0.0365412			0.598675	0.460249	0.372043	0.226547	0.116853	0.0453859			0.746706	0.646793	0.500446	0.315174	0.182476		0.470502
69	0.563015	0.39036	0.280957	0.165642	0.0682831	0.0283956		0.583501	0.356319	0.207994	0.128807	0.040706			0.545026	0.404505	0.264391	0.186625	0.0905524	0.0318596		0.0291531	0.0454628	0.0289842	0.0282462	0.0226443		0.534911	0.254271	0.152763	0.0616542	0.0364865			0.59898	0.46033	0.372331	0.226631	0.116712	0.0450488			0.746469	0.64743	0.501231	0.315877	0.182691		0.471413
69.2	0.563487	0.391302	0.281578	0.166008	0.0686801	0.028428		0.584134	0.356873	0.208065	0.128424	0.0408321			0.545408	0.405034	0.264655	0.187142	0.0909195	0.0322311		0.0291346	0.0452676	0.0288938	0.0285446	0.0227786		0.535689	0.254346	0.152716	0.0616878	0.0367333			0.59923	0.460336	0.372135	0.226233	0.116136	0.0445626			0.746724	0.647596	0.501674	0.316276	0.182384		0.47194
69.4	0.563754	0.391578	0.281661	0.166077	0.0688114	0.0281378		0.585018	0.35768	0.208674	0.129062	0.0414223			0.545702	0.405309	0.265019	0.18756	0.0909213	0.0319411		0.0284394	0.0447645	0.0289687	0.0283895	0.0231526		0.536567	0.254283	0.153045	0.0612799	0.0364108			0.599399	0.460356	0.372234	0.226224	0.115707	0.0443267			0.746379	0.647562	0.50195	0.316628	0.182367		0.472213
69.6	0.564506	0.391949	0.281575	0.166491	0.0689028	0.0280879		0.58615	0.358538	0.209718	0.129313	0.0421631			0.546081	0.405941	0.265144	0.187337	0.0908765	0.032393		0.0277383	0.0449218	0.0294932	0.0287014	0.0232985		0.537573	0.254735	0.153005	0.0617128	0.036588			0.599715	0.460666	0.372667	0.226539	0.116287	0.0446865			0.746489	0.647699	0.502352	0.317175	0.18265		0.471944
69.8	0.565191	0.392529	0.281939	0.16686	0.0690822	0.028108		0.586976	0.358888	0.21022	0.129623	0.0420955			0.547202	0.406615	0.26546	0.188025	0.0913896	0.0328657		0.0274701	0.0450975	0.0297089	0.0285956	0.0237286		0.538611	0.255156	0.153396	0.0616062	0.0364769			0.599623	0.460751	0.373235	0.226626	0.116273	0.0444027			0.747204	0.648271	0.503482	0.317983	0.183152		0.4726
70	0.566105	0.393133	0.2825	0.16726	0.0691955	0.0282416		0.587459	0.359598	0.210753	0.129522	0.0423501			0.548155	0.407348	0.266023	0.188531	0.0920594	0.0328265		0.0273023	0.0454345	0.0292499	0.0284132	0.0237544		0.539207	0.254956	0.153529	0.0610829	0.0363517			0.599548	0.461075	0.373465	0.226643	0.116182	0.0442873			0.747775	0.648511	0.504789	0.318642	0.183987		0.472633
70.2	0.566525	0.393455	0.282884	0.167475	0.0696042	0.0280252		0.588612	0.360726	0.21211	0.129879	0.0431445			0.548474	0.407488	0.265886	0.188644	0.0921814	0.0325937		0.0273805	0.0456859	0.0292084	0.0282139	0.0239677		0.539921	0.255216	0.153484	0.0608141	0.0360711			0.599468	0.461397	0.373892	0.226696	0.116184	0.0440128			0.74846	0.64989	0.506106	0.319948	0.185019		0.472386
70.4	0.566712	0.393967	0.283199	0.16786	0.0697118	0.0283665		0.589377	0.361526	0.212643	0.130033	0.0436432			0.54906	0.408006	0.266266	0.18885	0.0921264	0.0322997		0.0273753	0.0461237	0.0292051	0.0280726	0.0240168		0.54052	0.255545	0.153363	0.0602576	0.0359139			0.599536	0.461548	0.374471	0.22684	0.116369	0.0438843			0.748823	0.650306	0.507004	0.320534	0.185489		0.472855
70.6	0.567122	0.394765	0.283722	0.168232	0.0696421	0.0283301		0.590421	0.362371	0.21342	0.130446	0.0445359			0.549762	0.408564	0.266894	0.189205	0.0925263	0.0324444		0.0274683	0.0462519	0.0291029	0.0282568	0.0239074		0.541202	0.256054	0.153368	0.0601106	0.0359141			0.599553	0.461628	0.374377	0.227062	0.116598	0.0437629			0.749328	0.651211	0.508275	0.321848	0.18682		0.473262
70.8	0.5675	0.395307	0.284067	0.168366	0.0693204	0.0286714		0.591015	0.362702	0.214118	0.131186	0.0452194			0.550277	0.408849	0.266968	0.189132	0.092187	0.0323308		0.0278356	0.0465521	0.0286219	0.028012	0.0239013		0.541505	0.256006	0.152949	0.0596064	0.0358103			0.599589	0.462113	0.374527	0.22756	0.11665	0.0437566			0.749837	0.651778	0.508961	0.322727	0.187879		0.473514
71	0.567795	0.396047	0.283932	0.168482	0.0694835	0.0286936		0.592176	0.363593	0.214767	0.13194	0.045765			0.550497	0.408901	0.266796	0.189204	0.0919211	0.0315767		0.0279005	0.0465808	0.0285031	0.0280472	0.0240097		0.541983	0.256423	0.153019	0.0594412	0.0360436			0.600295	0.462687	0.375122	0.228154	0.117032	0.0439196			0.750351	0.652482	0.51001	0.323303	0.188836		0.473445
71.2	0.568484	0.396747	0.284551	0.16902	0.0695753	0.0288858		0.592676	0.363866	0.214932	0.131829	0.0456515			0.55035	0.40895	0.266807	0.189423	0.0915684	0.0310303		0.0274735	0.0472199	0.0291605	0.0280619	0.0246293		0.542274	0.257014	0.153756	0.059685	0.0364965			0.600977	0.463226	0.375197	0.229127	0.117356	0.0443677			0.750498	0.652241	0.510626	0.323804	0.189175		0.473813
71.4	0.568601	0.396925	0.284758	0.169099	0.0691888	0.0280744		0.592985	0.364092	0.215554	0.132366	0.0456097			0.55048	0.409314	0.266449	0.189432	0.0916306	0.0305452		0.0276801	0.0471643	0.0288383	0.0277542	0.0243051		0.542997	0.257608	0.154169	0.059896	0.036621			0.60149	0.463997	0.375721	0.230126	0.117584	0.0447451			0.750538	0.652711	0.511543	0.324501	0.189853		0.473774
71.6	0.569072	0.397087	0.285556	0.16975	0.0694592	0.0287108		0.593049	0.364286	0.215683	0.132341	0.0453115			0.550755	0.409334	0.26661	0.18899	0.0918307	0.0292229		0.0276655	0.0471495	0.0287138	0.0277047	0.0244413		0.542867	0.257664	0.154013	0.0594537	0.0362138			0.602185	0.464422	0.376381	0.230864	0.117894	0.0449515			0.750535	0.653198	0.512105	0.325391	0.190454		0.473564
71.8	0.569775	0.397433	0.286173	0.170346	0.0698354	0.0288644		0.594204	0.365196	0.216342	0.132946	0.0456528			0.551323	0.410014	0.267513	0.189228	0.0920387	0.0299474		0.0274305	0.047321	0.0291769	0.0277948	0.0245002		0.543322	0.258293	0.154246	0.0594543	0.0358182			0.603093	0.464819	0.377017	0.231615	0.118254	0.0456598			0.751072	0.6535	0.512695	0.325996	0.19063		0.473688
72	0.570644	0.398312	0.287056	0.171403	0.070194	0.0292551		0.594831	0.365404	0.216009	0.133332	0.045019			0.552	0.410851	0.26838	0.189765	0.0925724	0.0306424		0.0275407	0.046984	0.0291619	0.0274427	0.0242661		0.544444	0.259371	0.154682	0.059576	0.0360048			0.604013	0.465274	0.37737	0.232482	0.11921	0.0466156			0.751613	0.654074	0.513629	0.32625	0.191155		0.474066
72.2	0.571369	0.399149	0.28797	0.171644	0.0704952	0.0293523		0.595314	0.365336	0.215716	0.133216	0.0441795			0.552304	0.410991	0.268971	0.1905	0.093074	0.031483		0.027351	0.0471688	0.0297902	0.0280741	0.0246826		0.545091	0.260513	0.15556	0.0599164	0.0365154			0.604625	0.465655	0.377959	0.233117	0.119462	0.0470995			0.752036	0.654849	0.514379	0.326835	0.191526		0.474928
72.4	0.572026	0.399859	0.288676	0.171935	0.0709046	0.0292905		0.596034	0.365954	0.215954	0.133766	0.0442517			0.552804	0.411411	0.269797	0.190669	0.0933224	0.0317916		0.0279932	0.0466882	0.029268	0.0275668	0.0240677		0.545612	0.260989	0.155851	0.0599251	0.0368847			0.605483	0.465912	0.378366	0.233592	0.120043	0.0476534			0.752666	0.655705	0.514927	0.327437	0.19222		0.475452
72.6	0.57248	0.400413	0.289562	0.172293	0.070557	0.0291816		0.596401	0.366329	0.216169	0.13433	0.0440318			0.553274	0.41225	0.27053	0.190977	0.0937921	0.0321208		0.0279606	0.0466585	0.0291506	0.027591	0.0242446		0.545808	0.261153	0.15609	0.0601595	0.0373912			0.60597	0.465839	0.378438	0.233954	0.120301	0.0475086			0.752951	0.656577	0.515421	0.327998	0.192771		0.475502
72.8	0.572606	0.401168	0.290955	0.172704	0.0705604	0.0292817		0.596603	0.366619	0.216107	0.134418	0.0437077			0.553636	0.412791	0.27105	0.191504	0.0938836	0.0322288		0.0276843	0.0468776	0.0293086	0.0278526	0.0246799		0.546248	0.26125	0.156562	0.0602788	0.0374643			0.607112	0.466285	0.379025	0.235204	0.121158	0.0485394			0.75304	0.657537	0.516345	0.328494	0.192948		0.476001
73	0.573505	0.402051	0.292079	0.173193	0.0706924	0.0290244		0.597023	0.367447	0.216094	0.135064	0.0435835			0.55403	0.413601	0.271603	0.192325	0.0938582	0.0326531		0.0277235	0.0463447	0.0293077	0.0277803	0.0244373		0.546916	0.262049	0.156664	0.0608876	0.0381964			0.607922	0.466558	0.379843	0.235834	0.121484	0.0490364			0.75289	0.657895	0.516854	0.328574	0.192962		0.476232
73.2	0.573906	0.40234	0.291794	0.172987	0.0710728	0.0288698		0.598229	0.368399	0.216463	0.135442	0.0439947			0.554338	0.414256	0.272374	0.193043	0.0941067	0.0330944		0.0276446	0.0462082	0.0295192	0.0277786	0.0244677		0.547659	0.26211	0.156825	0.061317	0.0385393			0.60852	0.466673	0.380355	0.23674	0.121806	0.0496011			0.753153	0.658307	0.517427	0.328643	0.192801		0.476505
73.4	0.574841	0.402681	0.292114	0.173127	0.0713623	0.0289277		0.599049	0.36929	0.217101	0.136149	0.0438647			0.555007	0.415017	0.27313	0.193671	0.094202	0.0335114		0.0275362	0.0458549	0.029398	0.0273976	0.0242795		0.548218	0.262299	0.157193	0.0614449	0.0384434			0.609253	0.467051	0.381336	0.237875	0.122577	0.0504969			0.753268	0.658856	0.518093	0.328897	0.192981		0.476422
73.6	0.575921	0.403403	0.292644	0.1735	0.0718101	0.0291757		0.59982	0.369636	0.217492	0.135741	0.043518			0.555764	0.415776	0.273613	0.193704	0.0943511	0.0341577		0.0273443	0.0463794	0.0294932	0.027543	0.0244964		0.548613	0.262514	0.157051	0.061485	0.0385052			0.609763	0.46767	0.38222	0.238465	0.12319	0.0510119			0.753575	0.659435	0.518828	0.329108	0.193399		0.476332
73.8	0.576955	0.404335	0.293484	0.174008	0.072322	0.0297793		0.600302	0.369479	0.217497	0.135434	0.0429899			0.557103	0.416914	0.274584	0.194904	0.0953313	0.0349289		0.0273529	0.0462285	0.0290828	0.0271941	0.0240518		0.549214	0.262855	0.15752	0.0617611	0.0387186			0.609982	0.467844	0.382779	0.23873	0.123412	0.0511227			0.754107	0.660086	0.51949	0.329569	0.194213		0.476684
74	0.577567	0.405237	0.294167	0.174352	0.0725742	0.0300223		0.6009	0.369977	0.218204	0.135349	0.0432929			0.557481	0.417799	0.275013	0.195426	0.0958916	0.0350671		0.0271073	0.0465138	0.0289793	0.0274139	0.0243033		0.549607	0.262975	0.157649	0.0621108	0.0388066			0.6102	0.468533	0.383168	0.23891	0.123601	0.0508971			0.753963	0.660635	0.520378	0.330048	0.194559		0.476431
74.2	0.578223	0.405767	0.294525	0.17473	0.0728915	0.030487		0.601812	0.370592	0.218675	0.13575	0.0436063			0.557556	0.417639	0.274739	0.195593	0.0956745	0.034888		0.0274875	0.0466821	0.0288947	0.0273996	0.0241689		0.550362	0.263398	0.157859	0.0628693	0.0387848			0.610863	0.469185	0.383606	0.238881	0.123883	0.0509237			0.754442	0.661383	0.521205	0.330876	0.194967		0.477005
74.4	0.578959	0.406754	0.29498	0.175388	0.0729043	0.0309542		0.602493	0.3709	0.218526	0.136013	0.0437068			0.557967	0.418041	0.275162	0.195669	0.0956281	0.0349064		0.0272541	0.047448	0.0293754	0.027868	0.0243365		0.550871	0.263408	0.158122	0.0625531	0.0385588			0.611149	0.469282	0.383808	0.238738	0.123885	0.0507063			0.754408	0.661695	0.522009	0.331501	0.195526		0.477667
74.6	0.5796	0.407494	0.295439	0.175772	0.0728821	0.0311025		0.603081	0.371125	0.218871	0.135992	0.0435703			0.558637	0.418591	0.275367	0.196107	0.0957266	0.0350048		0.0272992	0.0474334	0.0291618	0.0279967	0.0240381		0.551052	0.263003	0.157954	0.0625383	0.0383052			0.61126	0.469561	0.38425	0.23873	0.124168	0.0503814			0.754366	0.66187	0.522346	0.332098	0.196032		0.47779
74.8	0.579928	0.407913	0.295284	0.175914	0.0728638	0.0312034		0.603651	0.371462	0.218948	0.136218	0.043475			0.558688	0.41869	0.275174	0.195853	0.0954493	0.0343921		0.0269852	0.0475985	0.0295259	0.027932	0.0241494		0.550997	0.26276	0.157827	0.0622684	0.0380058			0.611756	0.470281	0.384759	0.239094	0.124214	0.050286			0.754471	0.661768	0.522277	0.332473	0.196554		0.477456
75	0.58096	0.408384	0.295195	0.176181	0.0732015	0.0311885		0.604862	0.372357	0.219366	0.136185	0.0437995			0.558553	0.418699	0.274876	0.195999	0.0952429	0.0336881		0.0266484	0.0478554	0.029711	0.0280887	0.024507		0.551449	0.263317	0.158268	0.0624847	0.0384698			0.612008	0.470781	0.385313	0.239246	0.124315	0.05027			0.754663	0.661644	0.522425	0.333294	0.19674		0.4778
75.2	0.581429	0.408391	0.295404	0.176454	0.0730116	0.0308927		0.605254	0.372455	0.219303	0.1356	0.043662			0.558636	0.418716	0.274953	0.196206	0.0952596	0.0329169		0.0261627	0.0483727	0.0298991	0.0286421	0.0249407		0.55216	0.263609	0.158583	0.062642	0.0385262			0.61235	0.471108	0.385579	0.239745	0.124428	0.0501625			0.754643	0.661706	0.522724	0.334313	0.197269		0.477899
75.4	0.581326	0.408327	0.294995	0.176455	0.0726107	0.0307249		0.605675	0.373007	0.219748	0.136124	0.0438461			0.558717	0.418972	0.274964	0.196119	0.095629	0.0323265		0.0259901	0.0485188	0.0300815	0.0289262	0.0249095		0.55242	0.263389	0.158284	0.0625339	0.0380523			0.612729	0.472071	0.386149	0.240127	0.124489	0.0500606			0.755163	0.662631	0.523529	0.335454	0.198236		0.478598
75.6	0.581735	0.408302	0.294829	0.176636	0.0729733	0.0307321		0.606188	0.373588	0.219836	0.136273	0.0441518			0.5586	0.418955	0.275161	0.19588	0.0954953	0.0316069		0.0254119	0.0492071	0.0304893	0.0294834	0.0258267		0.552832	0.26352	0.158102	0.0630953	0.0377626			0.612915	0.472475	0.386407	0.240321	0.124685	0.0501911			0.755573	0.663246	0.524193	0.336202	0.198608		0.478915
75.8	0.582158	0.408369	0.294804	0.176785	0.0729899	0.0305231		0.607181	0.373981	0.220128	0.136683	0.0442055			0.558913	0.419082	0.275271	0.196056	0.0952315	0.0325914		0.0246344	0.0499874	0.0313109	0.0300469	0.0261567		0.553382	0.263858	0.158496	0.063463	0.0377071			0.612916	0.472571	0.386361	0.240161	0.124641	0.0498406			0.756494	0.663673	0.524951	0.336972	0.199008		0.479399
76	0.582496	0.408412	0.294586	0.176983	0.0724788	0.0301531		0.607744	0.374092	0.220265	0.136552	0.0443909			0.559067	0.419432	0.27571	0.196808	0.0957626	0.0325506		0.024424	0.0500608	0.0313577	0.0301572	0.0263543		0.554386	0.264355	0.159027	0.0635733	0.0378536			0.612996	0.472928	0.386195	0.240894	0.124802	0.0496697			0.756518	0.664136	0.525368	0.337429	0.19942		0.480616
76.2	0.583199	0.408946	0.295168	0.177044	0.0724463	0.0301303		0.608394	0.375082	0.220851	0.136931	0.0446606			0.559243	0.419455	0.275928	0.196753	0.0959064	0.0325349		0.0240133	0.0503176	0.0313899	0.0307133	0.0263027		0.554719	0.264224	0.159356	0.0637007	0.038397			0.613145	0.472909	0.386668	0.241419	0.124721	0.0495636			0.756316	0.664485	0.52567	0.337971	0.199922		0.481212
76.4	0.583637	0.40929	0.295835	0.177555	0.072483	0.0301567		0.609354	0.375747	0.221499	0.137528	0.0454226			0.55972	0.420107	0.276619	0.196822	0.0960478	0.0326647		0.0241532	0.0502006	0.0307382	0.030388	0.0259672		0.555497	0.264276	0.159328	0.0636594	0.0383957			0.613283	0.47331	0.386615	0.241392	0.124884	0.0493303			0.75689	0.665282	0.526494	0.338613	0.200803		0.481634
76.6	0.583655	0.409317	0.296279	0.177915	0.072365	0.0301134		0.609501	0.376417	0.221431	0.137489	0.0455597			0.559956	0.420208	0.27688	0.197179	0.095688	0.0325046		0.0237789	0.0502516	0.0310631	0.0307219	0.0263329		0.55602	0.264302	0.159285	0.0639565	0.038637			0.61335	0.473234	0.387215	0.241737	0.125018	0.0494142			0.756789	0.666338	0.527207	0.339161	0.201301		0.4822
76.8	0.58426	0.410224	0.297176	0.17888	0.0729609	0.0305886		0.610471	0.377375	0.221625	0.138005	0.0457244			0.559955	0.420005	0.276796	0.197086	0.0950924	0.031924		0.023608	0.0500815	0.0307861	0.0307174	0.0261972		0.55762	0.265304	0.160035	0.064646	0.0392217			0.613814	0.473917	0.387859	0.242419	0.125241	0.0500581			0.756642	0.666769	0.528057	0.339628	0.201493		0.483155
77	0.585463	0.410809	0.297985	0.179638	0.0733966	0.0308071		0.611107	0.37807	0.221989	0.137874	0.0461305			0.56028	0.42026	0.27706	0.197042	0.0936993	0.0319857		0.0241231	0.0493312	0.0303773	0.0302025	0.0253535		0.558143	0.265388	0.159752	0.0645221	0.0394621			0.614128	0.474125	0.388376	0.242817	0.125188	0.0502243			0.75666	0.666951	0.528726	0.340005	0.20188		0.483409
77.2	0.586077	0.411165	0.298186	0.179891	0.073686	0.0314151		0.612239	0.37862	0.222465	0.138199	0.0464353			0.560974	0.420573	0.277251	0.197357	0.0939335	0.0321488		0.0243445	0.0488761	0.0305547	0.0303076	0.0251099		0.558992	0.265535	0.159861	0.0647557	0.03932			0.613873	0.473543	0.388069	0.242677	0.124887	0.0492073			0.756841	0.667757	0.529726	0.340873	0.202824		0.484254
77.4	0.587007	0.411873	0.298635	0.180219	0.0736106	0.0315074		0.61289	0.379172	0.223024	0.138147	0.0464199			0.561612	0.420868	0.277833	0.197414	0.0943819	0.0325421		0.0246732	0.0486145	0.0304737	0.0297184	0.0247874		0.559466	0.266091	0.15979	0.0642769	0.03916			0.614097	0.47342	0.388204	0.242579	0.12518	0.0492749			0.757009	0.668382	0.530666	0.341439	0.203293		0.484177
77.6	0.587961	0.412764	0.298952	0.180549	0.0740886	0.031862		0.613443	0.379196	0.223447	0.138079	0.0466022			0.562226	0.421484	0.278305	0.197552	0.0949377	0.0326741		0.024474	0.0488062	0.0308178	0.0297761	0.0245792		0.560057	0.266436	0.15993	0.0643137	0.0393866			0.614102	0.473554	0.388573	0.242442	0.125343	0.049486			0.757474	0.669109	0.531491	0.341965	0.203968		0.484417
77.8	0.588551	0.41375	0.299602	0.180662	0.0742134	0.032116		0.613785	0.379394	0.223454	0.138365	0.0467051			0.563043	0.42187	0.278751	0.19818	0.0960058	0.0329476		0.0247733	0.048326	0.0307876	0.0292156	0.0236431		0.560769	0.266891	0.159943	0.0642278	0.0394853			0.614733	0.473958	0.388847	0.242619	0.126087	0.0499311			0.757939	0.669269	0.531998	0.342366	0.204506		0.485036
78	0.588786	0.414321	0.299861	0.180362	0.0741177	0.0320037		0.614304	0.379849	0.224052	0.13911	0.0466169			0.563666	0.422081	0.279206	0.198375	0.0965965	0.0331281		0.0246995	0.0485095	0.0312863	0.0291874	0.0239455		0.561496	0.26742	0.160126	0.0638974	0.0391627			0.614898	0.474412	0.389179	0.242463	0.126125	0.0498732			0.757987	0.669647	0.53272	0.342659	0.204664		0.485644
78.2	0.589539	0.415072	0.300245	0.180454	0.0744981	0.0324284		0.614552	0.380033	0.223852	0.139266	0.0462299			0.564552	0.422423	0.279492	0.198546	0.0967833	0.0333095		0.025117	0.0485988	0.0311492	0.0288935	0.0234349		0.562392	0.267901	0.160519	0.0638414	0.0391724			0.615783	0.474849	0.389709	0.242335	0.126467	0.0502038			0.758613	0.669427	0.533389	0.342953	0.205046		0.486279
78.4	0.589982	0.415454	0.30089	0.180588	0.0747141	0.0323488		0.615255	0.380076	0.224277	0.139689	0.0462049			0.565601	0.423439	0.280398	0.199205	0.0974715	0.0340934		0.0251268	0.048484	0.0316135	0.0292797	0.0235807		0.562488	0.268028	0.160467	0.0624747	0.038845			0.616141	0.475219	0.390261	0.242779	0.126644	0.0504683			0.758796	0.669851	0.533867	0.343698	0.205472		0.486532
78.6	0.590152	0.416259	0.30104	0.180575	0.075198	0.0326569		0.616112	0.380369	0.224949	0.139917	0.0459456			0.56674	0.424278	0.280945	0.200056	0.0979491	0.0344277		0.0252449	0.0479185	0.0316371	0.0290618	0.0235413		0.562623	0.26842	0.160304	0.0617322	0.0386084			0.616468	0.475524	0.390008	0.242653	0.126867	0.0505039			0.759191	0.669613	0.533965	0.343923	0.205494		0.486753
78.8	0.590965	0.417163	0.301332	0.181152	0.0754997	0.032828		0.616872	0.380746	0.224954	0.140182	0.0460882			0.567111	0.424845	0.281454	0.200806	0.0985725	0.0348026		0.025488	0.0475525	0.0319323	0.0288351	0.0235021		0.563133	0.26889	0.160519	0.0615055	0.0387867			0.617016	0.476132	0.390331	0.242639	0.127244	0.0507708			0.759741	0.670123	0.534419	0.344769	0.206118		0.486818
79	0.592014	0.417741	0.301695	0.181755	0.0762352	0.033042		0.6178	0.381214	0.225557	0.14038	0.0464675			0.567753	0.425393	0.28197	0.201761	0.0990667	0.0349532		0.0252183	0.0477578	0.0319144	0.0292867	0.0239469		0.563927	0.270061	0.161254	0.0618044	0.0395137			0.617247	0.476554	0.391094	0.242978	0.127681	0.0509169			0.760396	0.67086	0.535525	0.345869	0.206531		0.487483
79.2	0.592206	0.41816	0.30188	0.181767	0.0762703	0.0328172		0.618385	0.381398	0.225857	0.14078	0.0463207			0.568217	0.425612	0.282443	0.202378	0.09933	0.0348937		0.0252107	0.0477008	0.0317503	0.0294526	0.0239479		0.564234	0.270727	0.161844	0.0618585	0.0395938			0.617986	0.476717	0.391525	0.243426	0.127916	0.0513299			0.760683	0.671258	0.536405	0.346466	0.20697		0.487527
79.4	0.592642	0.418594	0.301967	0.181848	0.0763583	0.0328881		0.619006	0.381868	0.22632	0.141658	0.0465792			0.568363	0.4263	0.282354	0.202902	0.0998025	0.0353513		0.0249625	0.0480875	0.031712	0.0295212	0.0243146		0.564382	0.270978	0.162402	0.0627403	0.039361			0.61858	0.477001	0.39166	0.243789	0.127951	0.0517221			0.761469	0.67211	0.53759	0.347357	0.207556		0.488439
79.6	0.593542	0.419375	0.302553	0.182177	0.0766705	0.0327454		0.619646	0.382105	0.226328	0.141842	0.046523			0.569093	0.427022	0.282857	0.203472	0.100094	0.0355599		0.0251159	0.0482124	0.0312745	0.0291088	0.0241733		0.564783	0.271337	0.162874	0.0631736	0.0391463			0.618791	0.476748	0.391666	0.243816	0.127911	0.0520366			0.761279	0.672323	0.538163	0.347703	0.207278		0.488406
79.8	0.593888	0.419805	0.302879	0.182366	0.0763002	0.0326561		0.620345	0.382381	0.227162	0.141756	0.0463862			0.569764	0.427808	0.283442	0.204378	0.100484	0.036235		0.0247777	0.0484963	0.0314828	0.0293173	0.0245463		0.565308	0.271556	0.163618	0.0632938	0.0393918			0.619238	0.476681	0.391993	0.244	0.127866	0.0514606			0.761347	0.672472	0.53849	0.34847	0.20762		0.488494
80	0.594591	0.420079	0.303295	0.182648	0.0762226	0.0327646		0.621325	0.383187	0.227881	0.141669	0.0471564			0.57008	0.428586	0.284047	0.205195	0.101248	0.0366929		0.0246284	0.0485171	0.031451	0.0296162	0.0247922		0.565985	0.271795	0.164103	0.0636353	0.0391964			0.619474	0.476727	0.392052	0.244667	0.128053	0.0517118			0.761041	0.67237	0.538952	0.348632	0.207807		0.488893
80.2	0.595218	0.420693	0.304397	0.183285	0.0766906	0.033287		0.62164	0.383767	0.228124	0.141777	0.046929			0.570591	0.428876	0.284107	0.205459	0.101565	0.0366242		0.024683	0.04876	0.0311114	0.0297008	0.0245574		0.56656	0.271799	0.164411	0.0643036	0.0392436			0.619674	0.476952	0.392503	0.24491	0.128281	0.0517968			0.761257	0.672772	0.539808	0.349288	0.208168		0.488809
80.4	0.595705	0.421081	0.304835	0.18393	0.0772715	0.0335251		0.622379	0.384278	0.228048	0.141571	0.0469855			0.571122	0.429351	0.284574	0.205741	0.101435	0.0362296		0.0247238	0.04878	0.0308281	0.0291227	0.024492		0.56691	0.271652	0.164774	0.0646057	0.038854			0.619967	0.477252	0.392569	0.244766	0.128237	0.0511105			0.761232	0.673108	0.540255	0.349951	0.20849		0.489056
80.6	0.596417	0.421627	0.305514	0.184503	0.0778352	0.0341546		0.622657	0.385141	0.227943	0.141362	0.0468584			0.571251	0.429518	0.284782	0.20586	0.100988	0.0358422		0.0248124	0.0486318	0.0306561	0.0294422	0.024392		0.566974	0.271001	0.165059	0.0652226	0.0387928			0.620227	0.477322	0.39322	0.244736	0.128183	0.0513057			0.761076	0.673881	0.54039	0.350434	0.208662		0.489296
80.8	0.597542	0.422668	0.306784	0.185713	0.0783939	0.0348244		0.623468	0.385668	0.228273	0.141219	0.0464877			0.571331	0.429477	0.284853	0.205605	0.100358	0.0356339		0.0247764	0.0483431	0.0300895	0.0292661	0.024212		0.567539	0.271192	0.165518	0.0658248	0.0387378			0.620506	0.477613	0.393098	0.24481	0.127514	0.0509826			0.761184	0.674261	0.540953	0.351245	0.20898		0.489208
81	0.598336	0.423066	0.306983	0.186206	0.0785241	0.0348938		0.623848	0.38581	0.228678	0.141219	0.0466822			0.571758	0.429672	0.28512	0.205644	0.0996218	0.0356475		0.0249618	0.0482951	0.0302145	0.0291095	0.0243208		0.567412	0.270565	0.165172	0.0656929	0.038224			0.620624	0.47774	0.393352	0.245249	0.127528	0.0508378			0.761151	0.674568	0.541226	0.351625	0.209279		0.489252
81.2	0.598958	0.423522	0.307223	0.186905	0.0788799	0.0350863		0.624642	0.386707	0.229121	0.141565	0.0466921			0.571675	0.429796	0.285123	0.205182	0.100351	0.0351696		0.0247908	0.0482159	0.0303947	0.0290764	0.0244477		0.56815	0.270844	0.16561	0.0664467	0.0381804			0.620612	0.477851	0.393652	0.245433	0.127404	0.0501889			0.761111	0.675405	0.541777	0.352233	0.210087		0.489645
81.4	0.599902	0.424283	0.307638	0.187499	0.0791854	0.0352399		0.625072	0.38742	0.229539	0.14151	0.0466769			0.57166	0.429844	0.285667	0.204342	0.100419	0.0350706		0.0244286	0.0487158	0.0308168	0.0292195	0.0248972		0.568741	0.270996	0.165491	0.0667368	0.0380507			0.621041	0.478436	0.394187	0.245739	0.127589	0.0505497			0.761243	0.675762	0.542548	0.352637	0.210271		0.489483
81.6	0.600319	0.424895	0.307819	0.187632	0.0793134	0.0351543		0.625435	0.387917	0.229971	0.141957	0.0469013			0.572314	0.430367	0.286011	0.204684	0.100611	0.0352502		0.0240491	0.0487148	0.0310236	0.0297351	0.0249429		0.568668	0.270345	0.165066	0.066437	0.0376991			0.621272	0.478844	0.394786	0.246095	0.127776	0.0508677			0.761937	0.675927	0.543153	0.352794	0.211365		0.489832
81.8	0.60091	0.425646	0.308457	0.187836	0.07948	0.0354238		0.626164	0.388817	0.230415	0.142428	0.0473298			0.573218	0.430734	0.286712	0.205031	0.101016	0.0358704		0.0241096	0.0488395	0.0310927	0.0294483	0.0250172		0.569092	0.270184	0.164425	0.0660084	0.0371964			0.621994	0.479353	0.395103	0.246601	0.128074	0.0509746			0.762512	0.676407	0.543703	0.353263	0.212206		0.490785
82	0.601615	0.425988	0.308789	0.188246	0.0797938	0.0359181		0.626515	0.389202	0.230676	0.142618	0.047063			0.573505	0.431086	0.287073	0.205472	0.100756	0.036554		0.0240795	0.0488205	0.0311657	0.0301143	0.0251769		0.569518	0.270405	0.164748	0.0660551	0.0370778			0.622414	0.480062	0.395515	0.247438	0.128182	0.0511125			0.762893	0.677066	0.544316	0.353944	0.212877		0.490668
82.2	0.602427	0.426459	0.30935	0.188372	0.0802693	0.036183		0.627342	0.389577	0.230847	0.142809	0.0476688			0.573799	0.431838	0.287284	0.205579	0.100599	0.0367134		0.023797	0.0491152	0.0316459	0.030654	0.0255122		0.57029	0.27066	0.1647	0.0663143	0.0372747			0.623173	0.480727	0.396103	0.248603	0.12885	0.0514032			0.763203	0.676882	0.544616	0.354338	0.213031		0.490716
82.4	0.602696	0.426613	0.309725	0.188507	0.0804175	0.0361437		0.628213	0.389829	0.231139	0.143431	0.0480021			0.574273	0.432619	0.288095	0.206008	0.100911	0.0369955		0.0237231	0.04903	0.0317492	0.031055	0.0254983		0.570621	0.270724	0.164287	0.0657574	0.0369842			0.623695	0.481073	0.396016	0.24919	0.128915	0.0518115			0.763234	0.677153	0.544629	0.354684	0.212892		0.49068
82.6	0.603294	0.427473	0.309741	0.188791	0.0803287	0.0362081		0.628725	0.389992	0.230961	0.143825	0.0479935			0.574141	0.432533	0.287536	0.205733	0.10027	0.0366762		0.0235579	0.048627	0.0314423	0.0308536	0.0255282		0.571541	0.27139	0.16438	0.0658026	0.0372735			0.624058	0.481571	0.395898	0.24949	0.129473	0.0520411			0.76379	0.677589	0.54511	0.355142	0.213369		0.490733
82.8	0.604068	0.427576	0.309905	0.1892	0.0801265	0.0356282		0.629323	0.390227	0.230683	0.143975	0.0483154			0.573857	0.432812	0.287557	0.205877	0.0997631	0.0367066		0.0236222	0.0483533	0.0311911	0.0308078	0.0250712		0.572566	0.27249	0.164923	0.0664426	0.0379277			0.624605	0.48204	0.396596	0.250235	0.130164	0.0523576			0.764347	0.678291	0.545988	0.355964	0.214084		0.490944
83	0.604135	0.427641	0.30999	0.18941	0.0801399	0.0352051		0.629897	0.390575	0.231082	0.144491	0.0486466			0.574672	0.4335	0.287906	0.206085	0.0998313	0.0371045		0.0230586	0.0486781	0.03091	0.0310414	0.0252643		0.573219	0.2734	0.164968	0.0663512	0.03836			0.625507	0.482557	0.397317	0.251222	0.130687	0.0528466			0.764479	0.678419	0.546843	0.356307	0.21464		0.491278
83.2	0.604554	0.427836	0.310811	0.18957	0.0799167	0.0351501		0.630229	0.390802	0.230995	0.145024	0.0487898			0.575138	0.433902	0.287737	0.206368	0.0997769	0.0372316		0.0232942	0.0484192	0.0307027	0.0306132	0.0248869		0.574329	0.274347	0.165371	0.0663662	0.0386941			0.62642	0.482972	0.397738	0.252287	0.130941	0.0532146			0.764365	0.678525	0.547427	0.356445	0.214725		0.491613
83.4	0.605391	0.428195	0.311449	0.18989	0.0800995	0.0351354		0.631057	0.391597	0.231129	0.14542	0.0493408			0.575526	0.434578	0.287709	0.207219	0.100022	0.0377989		0.0233296	0.0486001	0.0302949	0.0304241	0.024402		0.575392	0.274954	0.165601	0.0666099	0.0386651			0.626553	0.483507	0.397605	0.252488	0.131093	0.0531932			0.764395	0.678843	0.547825	0.356774	0.215287		0.492371
83.6	0.605609	0.428859	0.312265	0.189947	0.0802936	0.0350012		0.631637	0.392256	0.23146	0.145763	0.04953			0.576255	0.435067	0.288069	0.207686	0.10006	0.0379252		0.0234301	0.0487815	0.0296759	0.0305135	0.0242207		0.576036	0.275702	0.165867	0.0664807	0.0390863			0.6268	0.484233	0.397828	0.252885	0.131493	0.0534209			0.763834	0.678668	0.547825	0.356787	0.215488		0.492786
83.8	0.606022	0.429115	0.312634	0.190064	0.080438	0.0351267		0.632112	0.392719	0.231919	0.14548	0.0494352			0.576584	0.435208	0.28837	0.208094	0.0999845	0.0379671		0.0230265	0.0492981	0.0301772	0.0308182	0.024414		0.577209	0.276819	0.16702	0.0671636	0.0398695			0.626843	0.484567	0.397815	0.253011	0.131655	0.0527331			0.763816	0.67878	0.548235	0.357258	0.215832		0.493401
84	0.606687	0.429527	0.313218	0.190245	0.0809015	0.0354145		0.63273	0.393115	0.231931	0.145489	0.0496302			0.577154	0.435529	0.288801	0.208532	0.100746	0.0376563		0.0228876	0.0493071	0.0303748	0.0307217	0.02408		0.577732	0.277155	0.167325	0.0671054	0.0398635			0.626792	0.484735	0.397757	0.253329	0.131773	0.0531554			0.763586	0.67881	0.548736	0.357464	0.216034		0.493662
84.2	0.606959	0.42997	0.313913	0.190422	0.0813558	0.0354569		0.633375	0.393579	0.231714	0.145436	0.0492082			0.577926	0.4361	0.289112	0.209072	0.101043	0.0371771		0.022903	0.0495359	0.0299604	0.0305455	0.0238067		0.578077	0.27743	0.167527	0.0671376	0.0399362			0.626799	0.48516	0.398002	0.253714	0.131654	0.0531757			0.763693	0.679002	0.549018	0.358076	0.21613		0.494232
84.4	0.607464	0.430404	0.314266	0.1905	0.0814342	0.0351238		0.633682	0.39416	0.231551	0.145563	0.0485802			0.578018	0.436461	0.289538	0.208788	0.100767	0.0362468		0.0228615	0.0493139	0.0299505	0.0303819	0.0238473		0.578189	0.277292	0.167964	0.0673746	0.0400471			0.627127	0.485301	0.398214	0.253851	0.131727	0.053448			0.763598	0.679338	0.549157	0.358647	0.216245		0.494401
84.6	0.607684	0.43044	0.314316	0.190321	0.0811558	0.034605		0.634077	0.394543	0.231927	0.145697	0.0483027			0.578373	0.436694	0.289873	0.208935	0.100725	0.0362435		0.0231587	0.0492512	0.0299767	0.0308587	0.0238062		0.578819	0.277893	0.168749	0.0678627	0.0402286			0.627059	0.485421	0.398902	0.253889	0.131853	0.0539966			0.763797	0.679849	0.549898	0.359275	0.216296		0.494763
84.8	0.608046	0.430904	0.31494	0.190658	0.0813585	0.034545		0.634607	0.394637	0.232224	0.146192	0.0478498			0.579105	0.436699	0.290671	0.20878	0.100923	0.0359038		0.0229147	0.0494121	0.0301341	0.030667	0.0241505		0.579944	0.278633	0.169371	0.0679132	0.0405312			0.627343	0.485864	0.399316	0.254374	0.131692	0.054356			0.763691	0.679885	0.550379	0.359939	0.216217		0.495014
85	0.608196	0.431442	0.315101	0.19069	0.0815672	0.0347007		0.635377	0.39476	0.232632	0.146747	0.0477051			0.57961	0.436673	0.29083	0.208742	0.101093	0.0355556		0.0231008	0.0493542	0.0304756	0.0306843	0.0243129		0.580369	0.278774	0.169712	0.0682231	0.0406982			0.627974	0.486462	0.400495	0.254855	0.132474	0.0549643			0.76381	0.680396	0.551054	0.360193	0.216674		0.495258
85.2	0.608269	0.431689	0.315329	0.190862	0.0814772	0.0344436		0.635948	0.395689	0.233096	0.147212	0.0477912			0.579886	0.436582	0.291453	0.20849	0.10133	0.0356386		0.0230185	0.0493523	0.031009	0.0309692	0.0243929		0.580744	0.278628	0.169737	0.068348	0.0405192			0.628487	0.486735	0.401226	0.255031	0.132973	0.0552161			0.764096	0.680862	0.55227	0.360986	0.217196		0.495567
85.4	0.609028	0.432564	0.316149	0.191305	0.0817763	0.0348236		0.636619	0.396372	0.233553	0.147157	0.0476506			0.580724	0.437031	0.292212	0.209204	0.101957	0.0359491		0.0232175	0.0492636	0.031561	0.0313203	0.0248196		0.581153	0.27859	0.169719	0.0683853	0.0404211			0.62933	0.487215	0.401612	0.255244	0.133571	0.0555269			0.764834	0.681602	0.553693	0.361954	0.217948		0.495848
85.6	0.609493	0.433026	0.316103	0.191258	0.0816754	0.0346733		0.637579	0.397051	0.234308	0.147454	0.048021			0.581291	0.437589	0.292176	0.209856	0.102064	0.0360707		0.0234648	0.0490078	0.0317134	0.031246	0.024838		0.580961	0.278265	0.169654	0.0678301	0.0401478			0.629508	0.487036	0.401902	0.255315	0.134095	0.0559434			0.765699	0.682203	0.555064	0.362803	0.218684		0.49609
85.8	0.610443	0.433707	0.316555	0.191441	0.0817791	0.0352658		0.638334	0.397406	0.234618	0.147095	0.0479194			0.58159	0.438099	0.292827	0.210335	0.102623	0.0363247		0.0242524	0.048813	0.0317185	0.0309693	0.0245386		0.581413	0.278479	0.169781	0.0676848	0.0399801			0.630213	0.487209	0.402379	0.255877	0.134576	0.0566088			0.765928	0.682984	0.556009	0.364078	0.218931		0.496519
86	0.611181	0.434059	0.316582	0.191583	0.0816425	0.0351952		0.639018	0.397483	0.235032	0.147336	0.0478694			0.581616	0.43845	0.29288	0.210407	0.102487	0.0360538		0.024255	0.0488138	0.0320213	0.0313182	0.0248728		0.581311	0.27802	0.169508	0.067639	0.0398099			0.630712	0.486954	0.402654	0.256062	0.134986	0.0568283			0.765988	0.683323	0.556697	0.364839	0.219213		0.49604
86.2	0.612232	0.434539	0.316715	0.191533	0.0815929	0.0348682		0.639943	0.397974	0.235857	0.148045	0.0484934			0.582254	0.439344	0.293123	0.210635	0.102665	0.0359569		0.0241557	0.0492095	0.0326063	0.0318635	0.0250634		0.581742	0.278055	0.169247	0.0675346	0.0394284			0.631435	0.486807	0.403357	0.256022	0.135563	0.056937			0.765741	0.683466	0.556856	0.365383	0.219099		0.496282
86.4	0.612833	0.435045	0.316814	0.191963	0.081216	0.0349903		0.640573	0.398085	0.236179	0.148335	0.0479841			0.582579	0.439757	0.293672	0.210967	0.102746	0.0363387		0.0240621	0.0493495	0.0326315	0.0319839	0.0250895		0.581888	0.277972	0.169314	0.0678368	0.0395112			0.632211	0.486815	0.404085	0.255691	0.136052	0.0569572			0.7658	0.684122	0.557216	0.366004	0.219138		0.496139
86.6	0.613737	0.435677	0.317111	0.192042	0.0809856	0.0348001		0.641102	0.398415	0.236611	0.148633	0.0483236			0.582341	0.439522	0.292865	0.211089	0.102404	0.0364898		0.0242396	0.0491478	0.0321256	0.0319983	0.0251747		0.582536	0.278913	0.169267	0.0679537	0.0398433			0.633068	0.487146	0.40468	0.256291	0.137109	0.0574426			0.766269	0.684749	0.557756	0.366615	0.219629		0.496429
86.8	0.614758	0.435926	0.317388	0.192487	0.0813751	0.0349872		0.641686	0.398484	0.236691	0.148397	0.0485488			0.582621	0.439674	0.293044	0.211527	0.102352	0.0366725		0.0242109	0.0491398	0.0319386	0.0319386	0.0250335		0.582955	0.279317	0.169235	0.0681094	0.039809			0.633552	0.487286	0.405191	0.256295	0.137466	0.0574164			0.766829	0.68492	0.55882	0.367319	0.220409		0.496815
87	0.615493	0.436549	0.317993	0.192897	0.081719	0.0355769		0.641938	0.398865	0.237215	0.148083	0.048766			0.583289	0.440026	0.293653	0.211887	0.102654	0.0369256		0.0235546	0.0499627	0.0322122	0.0321081	0.0255695		0.583308	0.279232	0.168523	0.0674006	0.039563			0.634229	0.488015	0.405954	0.256622	0.138027	0.0575888			0.767111	0.685248	0.559188	0.367332	0.220892		0.496597
87.2	0.616435	0.437021	0.318617	0.193383	0.0821614	0.0363957		0.642714	0.399409	0.237547	0.148615	0.048889			0.583739	0.440098	0.294086	0.212796	0.102994	0.0369958		0.0233612	0.0500812	0.0323809	0.0319718	0.0256677		0.584487	0.279996	0.168827	0.0673444	0.0398307			0.634693	0.488726	0.406008	0.257158	0.138157	0.0572851			0.767429	0.686143	0.559747	0.36778	0.221212		0.497427
87.4	0.616865	0.437707	0.318664	0.193437	0.0824011	0.0363926		0.643359	0.400043	0.238034	0.148386	0.0490467			0.583916	0.440275	0.294473	0.213771	0.102977	0.0374475		0.0222985	0.0509226	0.0323847	0.0326046	0.026469		0.585013	0.280329	0.169229	0.0677966	0.040024			0.634813	0.488986	0.40541	0.256992	0.138261	0.0567975			0.767472	0.686407	0.559431	0.368062	0.221752		0.498085
87.6	0.617399	0.438611	0.319093	0.194149	0.0829749	0.0368619		0.643678	0.400283	0.238032	0.148447	0.0488492			0.584723	0.440657	0.29535	0.214211	0.103288	0.0375774		0.021569	0.0517367	0.0323885	0.0328305	0.0272346		0.585803	0.280852	0.169902	0.0683516	0.0405163			0.634865	0.488982	0.404972	0.257104	0.138022	0.056813			0.767738	0.686976	0.559832	0.368686	0.222548		0.498574
87.8	0.618135	0.439376	0.319426	0.194709	0.0830964	0.0368526		0.644005	0.400271	0.238039	0.148019	0.0484372			0.585076	0.440854	0.295827	0.214526	0.103379	0.0378318		0.021183	0.0519668	0.0326237	0.0326024	0.0270422		0.586378	0.281099	0.170452	0.0687365	0.0409231			0.634596	0.488585	0.404674	0.257196	0.137729	0.0562442			0.768495	0.687621	0.560559	0.369647	0.223212		0.498841
88	0.618238	0.439736	0.319773	0.194917	0.0831676	0.0368534		0.644012	0.400199	0.237806	0.147931	0.0481795			0.585607	0.441404	0.296287	0.214662	0.103716	0.0377699		0.0203984	0.0522094	0.0328854	0.0327269	0.0273283		0.586597	0.281267	0.170462	0.0688068	0.0411416			0.634761	0.48864	0.404763	0.257415	0.13785	0.0566307			0.768523	0.687846	0.560729	0.370031	0.223682		0.4991
88.2	0.618755	0.43982	0.320433	0.195348	0.0831621	0.0365404		0.644331	0.400761	0.23769	0.147906	0.0476289			0.585831	0.441909	0.296583	0.214777	0.103608	0.0375485		0.020483	0.0521373	0.0325008	0.0327544	0.0272183		0.587056	0.281441	0.170473	0.0693424	0.0412812			0.634358	0.488709	0.404845	0.25754	0.137846	0.056558			0.769008	0.688044	0.560948	0.370192	0.224079		0.499777
88.4	0.618788	0.440009	0.320507	0.195709	0.0834193	0.0363536		0.644148	0.401013	0.237851	0.14817	0.0477857			0.585914	0.441951	0.297046	0.21462	0.103538	0.0374536		0.0203397	0.0521796	0.0327545	0.0325592	0.0275349		0.587754	0.281625	0.17072	0.0696542	0.0412736			0.634668	0.488723	0.404753	0.257798	0.13803	0.056957			0.769527	0.688229	0.561478	0.370749	0.22458		0.499917
88.6	0.618443	0.439903	0.320145	0.195482	0.0834148	0.036278		0.645017	0.401482	0.238041	0.14849	0.0482784			0.586305	0.442353	0.297407	0.215105	0.104107	0.03768		0.0207961	0.0519178	0.0327072	0.0325382	0.0272688		0.588632	0.282311	0.171645	0.0701158	0.0417117			0.635014	0.488936	0.405277	0.258321	0.138488	0.0571834			0.769638	0.688425	0.56183	0.370797	0.22488		0.500088
88.8	0.618134	0.440028	0.320229	0.19554	0.0837488	0.0361363		0.64558	0.401996	0.238211	0.148949	0.0482565			0.586835	0.44276	0.298377	0.215123	0.104474	0.0378664		0.020694	0.0520971	0.0331409	0.0326495	0.0270545		0.589026	0.282237	0.171831	0.0698847	0.041616			0.6355	0.489174	0.405397	0.258567	0.138476	0.0570706			0.769277	0.688662	0.561901	0.370839	0.225035		0.500163
89	0.617706	0.440519	0.320564	0.195743	0.0837236	0.0360162		0.646354	0.402839	0.238677	0.149274	0.0486439			0.587118	0.443316	0.298731	0.215589	0.10493	0.0381412		0.0208599	0.0517158	0.0330814	0.0325662	0.0269808		0.588711	0.282092	0.17155	0.0698877	0.0410427			0.635878	0.489522	0.405687	0.259145	0.138765	0.0571227			0.769542	0.688949	0.562544	0.370862	0.225648		0.499985
89.2	0.617632	0.44038	0.320502	0.195832	0.0832861	0.0355139		0.646841	0.403627	0.238858	0.149518	0.049154			0.586997	0.443608	0.299092	0.215441	0.105091	0.0381168		0.0209082	0.0518064	0.0332319	0.0324232	0.0269784		0.589246	0.282378	0.171732	0.070023	0.0407167			0.636008	0.489891	0.405635	0.259293	0.139034	0.0571875			0.769558	0.689133	0.563006	0.37134	0.225697		0.500924
89.4	0.618484	0.440583	0.321042	0.196147	0.083458	0.0357853		0.647508	0.403838	0.239022	0.14922	0.0490143			0.587443	0.444479	0.299371	0.215875	0.105813	0.0381346		0.0216132	0.0509505	0.0325818	0.0314693	0.0267199		0.589921	0.282775	0.172299	0.0699012	0.0407692			0.636294	0.490248	0.405599	0.26005	0.138846	0.0570264			0.769439	0.689428	0.563216	0.371743	0.225929		0.501414
89.6	0.618444	0.440463	0.320436	0.195901	0.0829443	0.0352615		0.648115	0.404288	0.23964	0.149451	0.0492778			0.587854	0.445066	0.299248	0.216161	0.106196	0.0382924		0.02213	0.0506088	0.03224	0.0311011	0.0261159		0.590301	0.282893	0.172064	0.0693276	0.040448			0.636278	0.490376	0.405994	0.260558	0.138779	0.0571303			0.769163	0.689115	0.563456	0.372196	0.225839		0.501687
89.8	0.619292	0.44106	0.320685	0.196224	0.0831312	0.0356118		0.648636	0.40466	0.239922	0.149666	0.0496442			0.588216	0.445457	0.299443	0.216521	0.106259	0.0384965		0.0228191	0.0499176	0.0316536	0.0305384	0.0253054		0.590421	0.282952	0.171819	0.0688347	0.0398169			0.636873	0.490748	0.4069	0.261069	0.138906	0.0574365			0.768674	0.689362	0.563777	0.373041	0.226516		0.501946
90	0.620149	0.441576	0.321067	0.196945	0.0833212	0.0357242		0.64925	0.405163	0.240546	0.150578	0.0500094			0.588361	0.445439	0.299396	0.216294	0.105713	0.0383607		0.0226414	0.0497892	0.0320778	0.030882	0.0255444		0.590494	0.282622	0.171373	0.068562	0.039388			0.63754	0.490974	0.407336	0.261096	0.139145	0.0573692			0.768617	0.689842	0.564303	0.373405	0.227037		0.502573
90.2	0.621138	0.442547	0.321857	0.197467	0.083677	0.0363121		0.649597	0.405722	0.241209	0.151033	0.0500715			0.588642	0.44547	0.299207	0.216509	0.105443	0.0385209		0.0228613	0.0495178	0.0316896	0.0311751	0.0250844		0.591222	0.283171	0.171746	0.068518	0.0392488			0.638279	0.49184	0.408234	0.261269	0.139661	0.057582			0.768181	0.689955	0.564514	0.373622	0.227055		0.503166
90.4	0.621973	0.44304	0.322624	0.197607	0.0835694	0.0367971		0.650495	0.405895	0.241868	0.1511	0.0502683			0.588538	0.445096	0.299175	0.216504	0.105212	0.0383889		0.0226384	0.0496037	0.0315181	0.0312734	0.0251774		0.591798	0.28384	0.171825	0.0691523	0.0395072			0.638506	0.492159	0.408857	0.261532	0.139867	0.0577789			0.7678	0.690259	0.565041	0.373951	0.227305		0.503145
90.6	0.622813	0.443694	0.323092	0.197573	0.0839099	0.0370085		0.651217	0.406331	0.242127	0.151403	0.0506227			0.589141	0.445081	0.298947	0.21662	0.105582	0.0382045		0.0227902	0.0496528	0.0311682	0.0314149	0.0251698		0.592535	0.284517	0.17204	0.0691753	0.0399222			0.639247	0.493114	0.409473	0.262476	0.140292	0.0585888			0.768032	0.690874	0.56599	0.374598	0.2276		0.503751
90.8	0.623651	0.444177	0.323373	0.198138	0.0843335	0.0379415		0.651892	0.406711	0.242491	0.151342	0.050612			0.589952	0.445305	0.299501	0.217236	0.105615	0.038163		0.0218563	0.0500709	0.0319531	0.0321369	0.0257233		0.593007	0.285029	0.1721	0.0693462	0.0400459			0.639119	0.493599	0.410045	0.262104	0.139988	0.0584367			0.768248	0.691398	0.567323	0.375561	0.228587		0.504091
91	0.624271	0.44511	0.323814	0.19793	0.084751	0.0382582		0.652711	0.407391	0.243552	0.151598	0.0507377			0.590701	0.445939	0.30062	0.218095	0.106192	0.0382671		0.0213634	0.0507715	0.0325955	0.0322881	0.026214		0.593573	0.285384	0.172327	0.0689118	0.0402387			0.639356	0.494276	0.410551	0.262643	0.140151	0.0586803			0.768389	0.692349	0.568117	0.376295	0.228904		0.504129
91.2	0.624978	0.44557	0.324133	0.198207	0.0846994	0.0387106		0.652918	0.40768	0.243907	0.152232	0.0506378			0.591495	0.446666	0.301329	0.218997	0.106741	0.0386048		0.0209721	0.0509741	0.03296	0.0323269	0.0263361		0.594879	0.286132	0.173183	0.0697876	0.0410097			0.639481	0.494548	0.410428	0.262659	0.13974	0.058038			0.768678	0.693083	0.569122	0.377603	0.22965		0.504772
91.4	0.625156	0.445924	0.324404	0.198128	0.0843174	0.0382466		0.653214	0.408107	0.244176	0.151983	0.050752			0.592023	0.447471	0.301313	0.219911	0.106961	0.0387774		0.0203297	0.0515933	0.0330634	0.0325447	0.0268783		0.595737	0.286132	0.173634	0.0702401	0.0414053			0.639595	0.494658	0.41046	0.262427	0.140041	0.0575126			0.768966	0.69333	0.570014	0.378536	0.230144		0.50469
91.6	0.625729	0.446609	0.324724	0.198628	0.0843249	0.0384734		0.653999	0.408507	0.244769	0.152476	0.051035			0.592634	0.448063	0.301933	0.220158	0.107439	0.0391165		0.0206077	0.0519499	0.0328571	0.0324292	0.026717		0.596286	0.286423	0.173637	0.0706594	0.041808			0.640196	0.495351	0.411227	0.263285	0.140612	0.0583509			0.769416	0.694205	0.571343	0.37959	0.231122		0.505147
91.8	0.626407	0.447388	0.32549	0.19874	0.084581	0.0385271		0.654597	0.408983	0.245311	0.152487	0.0511019			0.593265	0.448425	0.302434	0.220438	0.107473	0.0395621		0.0202735	0.0518192	0.0330157	0.0324756	0.0265751		0.596458	0.286535	0.173667	0.0709206	0.0426647			0.640894	0.496009	0.41226	0.263897	0.141656	0.058887			0.769749	0.69461	0.571814	0.380463	0.231827		0.505686
92	0.627052	0.447841	0.32627	0.199205	0.0846184	0.0385938		0.654833	0.409663	0.245849	0.152816	0.0511791			0.594318	0.449185	0.30318	0.220717	0.107794	0.0396958		0.0199567	0.0518742	0.0334982	0.032747	0.0268584		0.597314	0.287219	0.173964	0.0715832	0.0433485			0.641499	0.496585	0.412574	0.26384	0.141967	0.0591995			0.769727	0.694876	0.572597	0.380766	0.231899		0.505908
92.2	0.627792	0.448268	0.327007	0.199706	0.0850837	0.0386393		0.655634	0.410675	0.246818	0.152862	0.0515702			0.594936	0.44996	0.303597	0.221756	0.108	0.0401274		0.0204167	0.0517041	0.0338429	0.0326582	0.0265948		0.597749	0.286677	0.173492	0.0712669	0.043029			0.641326	0.496666	0.412764	0.263754	0.141856	0.0592891			0.770588	0.695196	0.573502	0.381262	0.232388		0.50615
92.4	0.62772	0.448869	0.326753	0.199781	0.0854747	0.0387323		0.65601	0.410857	0.246816	0.152686	0.0514951			0.595277	0.450497	0.304081	0.222132	0.108473	0.0402248		0.0201788	0.0520786	0.0343742	0.0328974	0.0268257		0.598466	0.286834	0.173739	0.0714265	0.0429416			0.641815	0.496709	0.412991	0.263926	0.142294	0.059595			0.770756	0.695081	0.57388	0.381501	0.232703		0.506098
92.6	0.627941	0.449015	0.326877	0.19937	0.0855478	0.0386258		0.656718	0.41171	0.247	0.153111	0.0515496			0.595892	0.451543	0.304555	0.222514	0.109164	0.0404653		0.0202915	0.0518075	0.0346043	0.032767	0.0262673		0.599286	0.287485	0.17467	0.0722796	0.0435606			0.642117	0.496809	0.413322	0.26406	0.142783	0.0598314			0.770682	0.694932	0.573991	0.381387	0.232494		0.506336
92.8	0.628244	0.449728	0.327207	0.199915	0.0859249	0.0385173		0.657483	0.412588	0.247159	0.153676	0.0513996			0.596702	0.452403	0.305419	0.222816	0.109952	0.0411469		0.0200463	0.0520313	0.034757	0.0327389	0.0263517		0.599488	0.287271	0.174271	0.0718515	0.0429056			0.642282	0.496792	0.413369	0.263853	0.142779	0.0595487			0.770297	0.694882	0.573915	0.381496	0.232275		0.506255
93	0.629068	0.450585	0.32797	0.200058	0.086054	0.0390074		0.658307	0.412922	0.247403	0.153967	0.0514375			0.597305	0.453073	0.305982	0.223149	0.11104	0.0415789		0.0197344	0.0516779	0.0345409	0.0325196	0.0267427		0.600013	0.287346	0.174337	0.0715994	0.04254			0.642604	0.497373	0.41389	0.264403	0.143175	0.0600317			0.770336	0.694592	0.573827	0.381398	0.232095		0.506698
93.2	0.629455	0.450737	0.32819	0.200297	0.0861701	0.0387405		0.659118	0.413282	0.247334	0.154337	0.0514211			0.597288	0.453355	0.305771	0.222866	0.111315	0.0420221		0.019488	0.0518015	0.0345645	0.0318532	0.0269716		0.600577	0.287581	0.174766	0.0718416	0.0423171			0.642316	0.497046	0.413472	0.264149	0.143221	0.0596597			0.770323	0.694718	0.573888	0.381935	0.232509		0.50755
93.4	0.630034	0.451243	0.328231	0.200482	0.0863042	0.0386355		0.659576	0.413126	0.24718	0.154573	0.0511042			0.597902	0.454019	0.30597	0.22328	0.111719	0.0425616		0.0194791	0.0510671	0.0342961	0.031379	0.0266898		0.600884	0.287749	0.174567	0.0712224	0.0423385			0.642883	0.496919	0.413741	0.264742	0.142825	0.0595764			0.770511	0.694639	0.574059	0.382354	0.232891		0.507451
93.6	0.630493	0.45166	0.328292	0.200852	0.0864589	0.0383788		0.659975	0.413409	0.247048	0.154615	0.0513636			0.597781	0.453938	0.305704	0.223251	0.111413	0.0421806		0.0193581	0.0508489	0.034521	0.0314353	0.0268065		0.601389	0.287905	0.17447	0.0707452	0.041845			0.643393	0.496819	0.414202	0.265328	0.142849	0.0599015			0.770593	0.694737	0.574484	0.383261	0.233442		0.507551
93.8	0.631859	0.452475	0.329119	0.201532	0.0869734	0.0385758		0.660487	0.41346	0.246613	0.154406	0.051578			0.59733	0.453527	0.305458	0.222656	0.110445	0.0418162		0.0188849	0.0509744	0.0347487	0.0316925	0.0271094		0.601506	0.288225	0.174583	0.0704903	0.0413401			0.644328	0.496936	0.414742	0.265875	0.143168	0.0603539			0.771103	0.695363	0.575156	0.383958	0.234337		0.507913
94	0.63259	0.453181	0.329657	0.202172	0.0870795	0.038722		0.660828	0.413222	0.246243	0.154411	0.0513299			0.59731	0.453518	0.305886	0.222458	0.110449	0.0416491		0.0186274	0.0509495	0.0346918	0.0321135	0.0273104		0.601521	0.288222	0.174809	0.0702374	0.0409341			0.64484	0.49704	0.414679	0.266063	0.143099	0.0605456			0.77157	0.696138	0.575467	0.384308	0.234629		0.508154
94.2	0.633357	0.453851	0.330081	0.202737	0.0874751	0.0392583		0.660965	0.412773	0.245741	0.154036	0.0510701			0.597371	0.453404	0.305859	0.222428	0.11025	0.0414574		0.0185047	0.0511599	0.0339338	0.032013	0.027174		0.601879	0.288918	0.17503	0.0705433	0.0412024			0.645247	0.497232	0.414926	0.266407	0.142911	0.0606389			0.771591	0.696369	0.575805	0.384632	0.234898		0.508313
94.4	0.633981	0.453995	0.330397	0.202951	0.0873227	0.0392503		0.66153	0.412988	0.245661	0.154243	0.0513887			0.597923	0.453636	0.306118	0.222089	0.11056	0.0419011		0.0184175	0.0512217	0.0337343	0.0322774	0.0272362		0.602588	0.289549	0.175649	0.071025	0.0417919			0.645137	0.496942	0.415066	0.266284	0.142272	0.0606313			0.771785	0.696753	0.575911	0.38499	0.235249		0.508395
94.6	0.634524	0.45484	0.330481	0.203423	0.0877084	0.0395437		0.662108	0.413387	0.245539	0.15467	0.0511628			0.598702	0.454304	0.306779	0.222479	0.111229	0.0423891		0.0187615	0.0511014	0.0335548	0.0321869	0.0268388		0.60256	0.289503	0.175786	0.0706888	0.042069			0.645337	0.497053	0.415361	0.26635	0.142072	0.0606575			0.772395	0.69765	0.57668	0.386379	0.235862		0.50912
94.8	0.634927	0.455317	0.330914	0.203933	0.087775	0.0399091		0.662705	0.413683	0.245557	0.154466	0.051277			0.598791	0.454659	0.307265	0.222862	0.111163	0.0424768		0.0188367	0.0510539	0.0335502	0.0323577	0.0266274		0.602762	0.289959	0.175843	0.0705137	0.0420541			0.645082	0.497065	0.415596	0.266357	0.141927	0.0603217			0.772932	0.698053	0.577028	0.387296	0.236521		0.509218
95	0.635354	0.455734	0.331256	0.203976	0.0879315	0.0400069		0.662995	0.414143	0.245791	0.154576	0.0514976			0.598806	0.454744	0.307467	0.222937	0.111044	0.042198		0.0194134	0.050766	0.03299	0.0317508	0.0259809		0.603255	0.290091	0.176154	0.0702244	0.0419711			0.644991	0.496457	0.414993	0.266209	0.141815	0.0597751			0.773772	0.698789	0.577737	0.388228	0.237143		0.509353
95.2	0.635824	0.455584	0.331582	0.204184	0.0873773	0.0403103		0.663408	0.414365	0.245416	0.154993	0.0516088			0.599237	0.455399	0.307857	0.223193	0.111365	0.0426544		0.0195968	0.0508711	0.0327632	0.0316061	0.0255992		0.603495	0.289978	0.176227	0.0704299	0.0420545			0.644966	0.496489	0.415112	0.266179	0.141618	0.0592737			0.774091	0.699183	0.578115	0.389094	0.237572		0.509238
95.4	0.635807	0.455834	0.332138	0.203852	0.0868899	0.0400569		0.664129	0.415054	0.2456	0.154986	0.0521659			0.599807	0.455793	0.308369	0.223909	0.111571	0.0427018		0.0203461	0.0505836	0.0316316	0.0314161	0.0252558		0.60354	0.289731	0.17575	0.0700982	0.0416292			0.645446	0.497086	0.415943	0.267193	0.142499	0.059983			0.774499	0.699969	0.578428	0.389579	0.2381		0.509669
95.6	0.636561	0.456447	0.332875	0.204223	0.087226	0.0405103		0.664843	0.415842	0.246099	0.155009	0.0526808			0.600039	0.455717	0.309078	0.224213	0.111427	0.0428143		0.0202222	0.0506821	0.031941	0.0316046	0.0255607		0.603812	0.290003	0.175941	0.0704884	0.0418915			0.646127	0.498024	0.416854	0.268447	0.143112	0.0610027			0.774378	0.700452	0.578473	0.389882	0.238648		0.510251
95.8	0.637778	0.457317	0.334048	0.204685	0.0881263	0.0406658		0.665089	0.416217	0.246392	0.154985	0.052646			0.601193	0.456245	0.309983	0.224848	0.111504	0.0429129		0.0202623	0.0503974	0.0319148	0.031805	0.0256117		0.60397	0.290272	0.176265	0.0704817	0.0423983			0.646291	0.498189	0.416992	0.268486	0.143241	0.0610364			0.77462	0.700762	0.57882	0.390236	0.239164		0.510934
96	0.638876	0.457797	0.334894	0.20513	0.0882966	0.0408365		0.665747	0.417146	0.247374	0.155159	0.0526563			0.601946	0.456999	0.31065	0.225599	0.111863	0.0430252		0.020907	0.050419	0.0317016	0.0318117	0.0253517		0.604804	0.290888	0.176775	0.0710571	0.0426144			0.646282	0.498546	0.416799	0.26833	0.143109	0.0605233			0.774843	0.701119	0.579706	0.390452	0.239319		0.510886
96.2	0.639324	0.457939	0.33535	0.205115	0.0886651	0.0408893		0.666548	0.417789	0.247799	0.155204	0.052705			0.602025	0.457513	0.310814	0.22634	0.111771	0.0429274		0.0210194	0.0507285	0.0320682	0.0317542	0.0251504		0.605405	0.290987	0.176896	0.0711174	0.0426431			0.646398	0.498888	0.417047	0.268555	0.143535	0.0606338			0.775204	0.701367	0.580275	0.390902	0.239925		0.511447
96.4	0.639809	0.458459	0.335975	0.205252	0.0893072	0.0410476		0.667335	0.418308	0.247971	0.155631	0.0526515			0.602569	0.457963	0.311363	0.226807	0.112357	0.0430187		0.0207417	0.0510007	0.0321765	0.0319791	0.0253408		0.606151	0.291691	0.177463	0.0718164	0.0426714			0.646896	0.499091	0.417332	0.269123	0.144451	0.0609868			0.774759	0.701502	0.580387	0.390575	0.239942		0.511766
96.6	0.640271	0.458919	0.336879	0.205204	0.0896062	0.0411053		0.668373	0.41926	0.248623	0.156189	0.0528908			0.603292	0.458517	0.311617	0.227702	0.112675	0.0430444		0.0210426	0.0507509	0.0319349	0.0313617	0.025226		0.606955	0.291866	0.177523	0.0718914	0.0430004			0.647291	0.499445	0.417671	0.270023	0.144841	0.0614104			0.774577	0.701546	0.580784	0.390785	0.239878		0.512186
96.8	0.640561	0.45961	0.337097	0.205389	0.0899811	0.0414692		0.669881	0.420107	0.249498	0.156653	0.0528251			0.603683	0.459105	0.311996	0.228	0.113045	0.0430453		0.020834	0.0509133	0.0321645	0.0316445	0.025665		0.60687	0.291541	0.177256	0.071345	0.0421651			0.64752	0.499577	0.417823	0.270255	0.144875	0.0613938			0.774115	0.701779	0.58098	0.390926	0.239985		0.511867
97	0.640796	0.45973	0.337414	0.204933	0.0899195	0.0413603		0.670875	0.420799	0.250436	0.157537	0.0531454			0.603955	0.459514	0.312276	0.228645	0.113278	0.0431163		0.0208251	0.0507552	0.0322371	0.0312727	0.0260152		0.607232	0.29217	0.177714	0.0716868	0.0421526			0.647557	0.499815	0.418156	0.270726	0.145476	0.0616475			0.774048	0.70176	0.581697	0.391529	0.240451		0.512331
97.2	0.64058	0.459665	0.337395	0.205273	0.0898626	0.0405373		0.671842	0.421505	0.251043	0.158132	0.0532765			0.603786	0.459856	0.312218	0.228731	0.112811	0.042858		0.0207456	0.0506712	0.032262	0.0309162	0.0260968		0.607396	0.292651	0.177911	0.0720215	0.0420331			0.647423	0.499337	0.417802	0.270839	0.145269	0.0612592			0.77414	0.70192	0.582443	0.392524	0.241416		0.512275
97.4	0.641289	0.460153	0.338093	0.205932	0.0904646	0.0406647		0.672197	0.421392	0.251104	0.158015	0.0530901			0.6038	0.460083	0.312272	0.229126	0.112256	0.0422858		0.0206189	0.0508283	0.0326877	0.0316366	0.0260127		0.608149	0.293249	0.17811	0.07157	0.0422552			0.647736	0.499506	0.418143	0.271525	0.145264	0.0614576			0.774163	0.702225	0.583351	0.393012	0.241774		0.512076
97.6	0.642032	0.460321	0.338536	0.206263	0.0905021	0.0403751		0.673159	0.421948	0.251389	0.157941	0.0535754			0.603637	0.459886	0.312197	0.229093	0.1117	0.041793		0.0206402	0.0507362	0.0325881	0.0314224	0.0262035		0.608848	0.293335	0.178519	0.0716416	0.0418924			0.648549	0.499743	0.418673	0.272667	0.145902	0.0617376			0.773962	0.702571	0.583805	0.39371	0.242202		0.512658
97.8	0.642891	0.460773	0.338763	0.206713	0.0906253	0.0400902		0.673762	0.422002	0.251624	0.157786	0.0536204			0.603939	0.459684	0.312433	0.22918	0.111228	0.0415921		0.0203541	0.0508212	0.0324669	0.0317344	0.0259279		0.609309	0.293286	0.17869	0.0717979	0.0418686			0.64973	0.500402	0.419462	0.273541	0.146853	0.0622815			0.774081	0.703056	0.58455	0.394471	0.242567		0.512902
98	0.643203	0.461239	0.338904	0.207185	0.0907383	0.0404324		0.67386	0.422036	0.251557	0.158316	0.0534509			0.604043	0.459859	0.312345	0.228872	0.11147	0.0413049		0.0203266	0.0507341	0.0319501	0.03141	0.025395		0.610041	0.293824	0.179102	0.0720712	0.041936			0.65054	0.500581	0.420041	0.27391	0.147073	0.0624902			0.773657	0.703007	0.584561	0.394932	0.242772		0.513025
98.2	0.643754	0.461921	0.339355	0.20758	0.0910194	0.0408033		0.67416	0.422041	0.251912	0.158495	0.0535784			0.603937	0.459762	0.312357	0.228394	0.110779	0.0410842		0.0200333	0.0510709	0.0319858	0.0314303	0.0255172		0.610554	0.293995	0.179336	0.0723334	0.0422045			0.650582	0.500851	0.420197	0.273878	0.146828	0.0627492			0.773515	0.702724	0.584587	0.395413	0.242926		0.514012
98.4	0.644122	0.462571	0.339312	0.20806	0.0909449	0.0408547		0.674448	0.422292	0.252431	0.158972	0.0536874			0.604322	0.45972	0.312303	0.228183	0.111466	0.0412308		0.0201811	0.0505227	0.0321776	0.0316373	0.0252254		0.61099	0.29412	0.179701	0.0723533	0.0424289			0.650798	0.500902	0.420369	0.27366	0.147172	0.0628955			0.773894	0.703183	0.58487	0.396422	0.243048		0.514172
98.6	0.644588	0.463044	0.339208	0.208882	0.0907393	0.0414782		0.674614	0.422637	0.252467	0.159278	0.053343			0.604686	0.459938	0.312757	0.228425	0.112249	0.041352		0.0201066	0.0509065	0.0323209	0.0319978	0.0250781		0.611054	0.293987	0.179544	0.0721823	0.0422757			0.650984	0.501314	0.420229	0.27386	0.147519	0.0629719			0.773881	0.703294	0.585292	0.397314	0.243333		0.514697
98.8	0.644949	0.463419	0.339411	0.20942	0.0906526	0.0417941		0.674847	0.422668	0.25235	0.159091	0.0535583			0.605283	0.460275	0.313226	0.228655	0.112881	0.0416528		0.0199255	0.0512216	0.0329278	0.0326605	0.0251698		0.611649	0.294141	0.179581	0.0720408	0.0422232			0.651495	0.501483	0.420492	0.274119	0.147786	0.0632631			0.774045	0.702873	0.585169	0.397252	0.243325		0.51438
99	0.645538	0.464046	0.339569	0.209916	0.0908921	0.0422968		0.67484	0.422985	0.252304	0.159302	0.0532119			0.606174	0.460515	0.313796	0.229214	0.113458	0.0421331		0.0195035	0.0511411	0.0329217	0.0325083	0.0250894		0.611734	0.294082	0.179703	0.0720299	0.0419753			0.651429	0.501385	0.420289	0.273658	0.147558	0.0632134			0.773742	0.703141	0.585203	0.397439	0.243413		0.514633
99.2	0.645779	0.464524	0.339504	0.209892	0.0907211	0.0422731		0.675067	0.423002	0.252478	0.15974	0.0534179			0.606968	0.461089	0.314482	0.229667	0.114328	0.042814		0.0192412	0.051588	0.0328137	0.0327234	0.0252492		0.611891	0.294144	0.18	0.0721096	0.041898			0.651832	0.50253	0.421465	0.274069	0.147897	0.0639352			0.773693	0.703366	0.585127	0.397935	0.243342		0.515452
99.4	0.646172	0.465315	0.339982	0.210101	0.090958	0.0420201		0.675195	0.42373	0.252555	0.159675	0.0534296			0.60766	0.461527	0.314851	0.230047	0.114913	0.0432304		0.0190991	0.0516754	0.0325404	0.0329407	0.0255502		0.612176	0.294391	0.180235	0.0723951	0.0417329			0.652586	0.503635	0.422123	0.274867	0.148569	0.0644362			0.773566	0.703375	0.585248	0.397704	0.243627		0.516251
99.6	0.646617	0.465619	0.339917	0.210439	0.0910206	0.0414895		0.675583	0.424354	0.253052	0.160233	0.0533771			0.607846	0.46163	0.315039	0.230197	0.114988	0.0432505		0.018708	0.051825	0.0329058	0.0330995	0.0260312		0.61282	0.29504	0.181196	0.0729825	0.0424668			0.652637	0.504043	0.421997	0.274907	0.148498	0.0643317			0.773307	0.703199	0.585473	0.397855	0.244128		0.516848
99.8	0.647773	0.466337	0.340572	0.211159	0.091507	0.0411716		0.67574	0.424834	0.253378	0.16042	0.0533484			0.608704	0.462246	0.315702	0.230609	0.115425	0.0434428		0.0188788	0.0521399	0.0329651	0.0335962	0.0261083		0.61325	0.295778	0.181506	0.0731374	0.0427224			0.653349	0.504238	0.422161	0.275043	0.148665	0.0642906			0.773452	0.703481	0.586128	0.39816	0.244858		0.517496
100	0.64874	0.46679	0.340901	0.211331	0.0915009	0.0409095		0.676663	0.425964	0.254285	0.160592	0.0534648			0.60893	0.462582	0.315909	0.230708	0.11587	0.0432974		0.0190937	0.0521485	0.032978	0.0333246	0.0259737		0.614197	0.296583	0.181882	0.0739767	0.0432333			0.653803	0.504773	0.422359	0.2752	0.148713	0.0645286			0.773758	0.703587	0.586731	0.398351	0.245096		0.517306
100.2	0.648559	0.466982	0.340515	0.210869	0.0911722	0.0403543		0.676985	0.42665	0.254404	0.161085	0.0537121			0.608992	0.462602	0.315655	0.230431	0.11564	0.0429761		0.0189673	0.0525176	0.0334287	0.0334909	0.0261936		0.614739	0.296938	0.182492	0.0741575	0.0435437			0.654524	0.505108	0.422794	0.276077	0.148785	0.064988			0.774423	0.703894	0.587464	0.39852	0.245389		0.518079
100.4	0.648863	0.467598	0.341079	0.211129	0.0913617	0.040318		0.67733	0.426735	0.255065	0.16129	0.0537115			0.609577	0.462953	0.315708	0.230614	0.115828	0.0431273		0.0187081	0.0527278	0.033721	0.0335462	0.0264288		0.614804	0.29679	0.18227	0.0741808	0.043084			0.654749	0.505406	0.423439	0.276591	0.149052	0.0656628			0.775094	0.704264	0.588071	0.398823	0.245825		0.518121
100.6	0.648916	0.468121	0.341232	0.210952	0.0911576	0.0401623		0.67788	0.426936	0.255278	0.161059	0.0536328			0.60989	0.463641	0.316116	0.230774	0.116003	0.043222		0.018906	0.052835	0.0335936	0.0335746	0.0265703		0.61536	0.296525	0.18187	0.0742077	0.0430948			0.655324	0.505842	0.423784	0.277089	0.148875	0.0657358			0.775599	0.704483	0.588815	0.399377	0.246246		0.518359
100.8	0.649569	0.468672	0.341319	0.21112	0.0913468	0.0405316		0.67861	0.42795	0.256088	0.161517	0.053732			0.610537	0.464473	0.316717	0.23105	0.116235	0.0435772		0.0187857	0.0530455	0.0341369	0.0337935	0.0266428		0.615471	0.296831	0.181945	0.0745682	0.0429037			0.655136	0.505536	0.423615	0.276469	0.148432	0.0653922			0.776254	0.704931	0.590074	0.400121	0.246808		0.518592
101	0.649835	0.469024	0.341496	0.211395	0.0912299	0.040044		0.678908	0.428076	0.256527	0.161639	0.0536896			0.610785	0.464617	0.316923	0.231795	0.11617	0.0435767		0.0188359	0.0527004	0.0339114	0.03321	0.0268171		0.615864	0.297332	0.182033	0.0747265	0.0431337			0.655143	0.505695	0.423885	0.276682	0.14883	0.0656625			0.776873	0.705063	0.590994	0.400928	0.247724		0.518786
101.2	0.650469	0.469564	0.342201	0.212001	0.0916841	0.0401434		0.679415	0.428543	0.256771	0.161474	0.0536786			0.611145	0.465075	0.317403	0.231859	0.116096	0.0437616		0.0191757	0.0523025	0.0337043	0.0328661	0.0261224		0.616441	0.297572	0.182443	0.074296	0.0431833			0.654903	0.505533	0.423654	0.276482	0.148723	0.065488			0.776856	0.705257	0.591568	0.401454	0.248371		0.5187
101.4	0.651082	0.470094	0.342696	0.211926	0.0922785	0.0404767		0.679617	0.42884	0.257062	0.161266	0.0536529			0.611648	0.465542	0.317658	0.232369	0.115826	0.0437746		0.019435	0.052186	0.0332513	0.0325785	0.0256667		0.617623	0.297993	0.182829	0.0743936	0.0437336			0.655398	0.505888	0.423958	0.277142	0.149199	0.0658771			0.777567	0.705938	0.592568	0.402208	0.24905		0.519039
101.6	0.651846	0.470671	0.342964	0.211772	0.0924414	0.0405171		0.680481	0.429279	0.257402	0.161513	0.0538786			0.612118	0.465591	0.317961	0.232337	0.115633	0.0441448		0.0198086	0.0514651	0.0327151	0.0318092	0.025294		0.618698	0.297922	0.182585	0.0747475	0.0437424			0.656297	0.506068	0.424692	0.278021	0.149949	0.0663544			0.777655	0.706214	0.592815	0.402894	0.249505		0.519574
101.8	0.652257	0.470981	0.343239	0.211829	0.0924502	0.0406065		0.680545	0.429292	0.25773	0.161368	0.0537538			0.612426	0.465914	0.318257	0.232346	0.115616	0.0439766		0.0197904	0.0514703	0.0328602	0.0318787	0.025223		0.619696	0.298249	0.182436	0.0746558	0.0439509			0.656946	0.506186	0.425341	0.278334	0.150286	0.0667701			0.777556	0.706609	0.593215	0.403387	0.249829		0.519629
102	0.65303	0.471704	0.343727	0.212228	0.0927426	0.0412988		0.680627	0.429347	0.257868	0.161746	0.0535701			0.612395	0.466131	0.318212	0.232493	0.115815	0.0436398		0.0195287	0.051633	0.0329458	0.0316774	0.0254698		0.620378	0.298832	0.182559	0.0747071	0.0442812			0.656878	0.506081	0.425249	0.278075	0.150268	0.0668639			0.777431	0.706668	0.593429	0.403693	0.250338		0.520138
102.2	0.653925	0.47247	0.343972	0.212403	0.0929859	0.0416906		0.681216	0.429417	0.258261	0.161654	0.05358			0.612547	0.466131	0.319117	0.232853	0.113685	0.0439255		0.0193965	0.0517113	0.0328775	0.0319057	0.0259376		0.620923	0.29857	0.18231	0.0746593	0.0443562			0.656211	0.506109	0.424853	0.277906	0.150104	0.0667269			0.77759	0.707125	0.59411	0.404576	0.250556		0.520157
102.4	0.654355	0.472678	0.344201	0.212443	0.0929034	0.0418948		0.681332	0.429211	0.257859	0.161424	0.0531402			0.612862	0.466411	0.319423	0.23346	0.115492	0.0441431		0.0196011	0.0516719	0.0327019	0.0319682	0.0256187		0.621565	0.298922	0.182421	0.0746884	0.0447307			0.656385	0.506379	0.425019	0.27832	0.150579	0.0664863			0.777811	0.707708	0.594879	0.405168	0.251133		0.520203
102.6	0.654974	0.472928	0.344543	0.212736	0.0927476	0.0426126		0.681951	0.429805	0.257851	0.161738	0.0532787			0.613474	0.467052	0.320003	0.233921	0.117034	0.0447984		0.0193102	0.0521559	0.0323085	0.0320008	0.0258008		0.62237	0.298929	0.18256	0.0745583	0.0447182			0.656498	0.506888	0.425472	0.278568	0.15088	0.0665637			0.777146	0.707394	0.594626	0.405185	0.251155		0.520691
102.8	0.655444	0.473576	0.344804	0.212542	0.0930075	0.0432447		0.682716	0.429912	0.257853	0.161618	0.0534925			0.614466	0.467716	0.320798	0.234615	0.118446	0.0453132		0.0192689	0.0518838	0.0323859	0.0317575	0.0258307		0.622701	0.299127	0.18234	0.0742792	0.0445475			0.656854	0.507081	0.425616	0.27854	0.151031	0.0663564			0.777088	0.707942	0.594757	0.40551	0.25126		0.520527
103	0.655899	0.474107	0.344848	0.212661	0.0932392	0.0435132		0.683354	0.431038	0.258056	0.162277	0.053561			0.614936	0.467705	0.320969	0.23477	0.118986	0.0453524		0.0189044	0.051794	0.0318089	0.0314107	0.0261098		0.623035	0.299946	0.183009	0.0743707	0.044629			0.656627	0.507293	0.425494	0.278247	0.150918	0.0656954			0.777076	0.708712	0.595215	0.405962	0.25159		0.520963
103.2	0.655836	0.47437	0.344853	0.21221	0.093022	0.0430848		0.683801	0.43175	0.258418	0.162769	0.0541452			0.614961	0.467881	0.320817	0.234711	0.119487	0.0455648		0.0188976	0.0520147	0.0315356	0.0314946	0.0263127		0.623741	0.300438	0.183077	0.0742808	0.0446686			0.657031	0.507901	0.425873	0.27853	0.15134	0.0657107			0.777368	0.709062	0.595799	0.406438	0.251853		0.521574
103.4	0.656332	0.47442	0.345339	0.211854	0.0930124	0.0424291		0.684631	0.43253	0.258429	0.16308	0.0541082			0.615272	0.468284	0.3211	0.235154	0.120148	0.0454637		0.018852	0.0519448	0.0318194	0.0314295	0.0265615		0.624227	0.300551	0.183079	0.0744598	0.0448069			0.657462	0.508442	0.425954	0.279258	0.151571	0.0654198			0.777051	0.709154	0.595914	0.406556	0.251962		0.521849
103.6	0.656335	0.474124	0.345354	0.211691	0.0927649	0.0419306		0.6854	0.433547	0.259111	0.163376	0.0545971			0.615238	0.468133	0.32112	0.235343	0.119879	0.0448054		0.0189713	0.0515807	0.0315199	0.0313981	0.0264005		0.624652	0.30072	0.183144	0.0745048	0.0449345			0.657497	0.508341	0.426223	0.279168	0.151329	0.0654042			0.777144	0.709177	0.596223	0.407278	0.252689		0.522317
103.8	0.657056	0.474583	0.346172	0.211925	0.0931094	0.0421214		0.68579	0.434125	0.259216	0.163218	0.0547998			0.615024	0.467916	0.320944	0.235405	0.119613	0.0445518		0.0186401	0.051809	0.0321546	0.0316542	0.0264088		0.62493	0.300963	0.183128	0.0742226	0.0446151			0.658115	0.508536	0.426724	0.279279	0.151448	0.065359			0.777744	0.709957	0.597024	0.408028	0.253221		0.522352
104	0.657425	0.475204	0.346497	0.211975	0.0931979	0.0423248		0.686506	0.434546	0.259586	0.162865	0.0550192			0.615108	0.467869	0.320723	0.235036	0.119908	0.0442034		0.0186327	0.0518583	0.0324679	0.0316434	0.0263162		0.625154	0.301128	0.183364	0.074906	0.0447285			0.658668	0.508892	0.427375	0.279647	0.151546	0.0657052			0.778056	0.710049	0.597344	0.408382	0.253306		0.522618
104.2	0.657332	0.475771	0.346598	0.21181	0.0931922	0.0423372		0.686958	0.434966	0.25972	0.163273	0.055558			0.615315	0.467779	0.321098	0.235097	0.11975	0.044239		0.018236	0.0525586	0.0331585	0.0321454	0.0267978		0.625254	0.301288	0.183822	0.0751654	0.0445718			0.659022	0.509381	0.428154	0.280429	0.151863	0.0663253			0.777887	0.710071	0.597462	0.408592	0.253559		0.52337
104.4	0.657801	0.475935	0.347778	0.212311	0.0934336	0.0423265		0.687891	0.435216	0.260243	0.163293	0.0557453			0.615569	0.468088	0.321149	0.235346	0.119667	0.0444652		0.0179294	0.0526871	0.033391	0.0321591	0.026748		0.625289	0.301191	0.183484	0.0753807	0.0441938			0.659238	0.509831	0.42852	0.280519	0.151991	0.0669942			0.778358	0.710572	0.598008	0.409346	0.254695		0.523283
104.6	0.657896	0.476001	0.348006	0.212303	0.0932891	0.0421967		0.688449	0.435796	0.259991	0.163312	0.05598			0.615643	0.468317	0.321425	0.235586	0.119488	0.0443718		0.0177431	0.053271	0.0339286	0.0323362	0.0272807		0.625524	0.301479	0.183718	0.0757742	0.0442911			0.65978	0.510139	0.428503	0.280585	0.151766	0.0668847			0.778255	0.710581	0.598442	0.40957	0.254865		0.523675
104.8	0.657954	0.47621	0.348103	0.212531	0.0931527	0.0418935		0.688721	0.436007	0.26017	0.163342	0.0558265			0.616177	0.468424	0.321592	0.236204	0.119863	0.0442593		0.0175253	0.0535003	0.0342001	0.032175	0.0273618		0.625533	0.301995	0.184205	0.0760098	0.0443817			0.659552	0.510067	0.42836	0.280658	0.151635	0.0671135			0.778437	0.711065	0.599299	0.410349	0.255244		0.524076
105	0.658314	0.476547	0.348545	0.213519	0.0934129	0.0415829		0.689521	0.435969	0.260614	0.163403	0.0562679			0.616522	0.468768	0.321515	0.236276	0.1196	0.0442462		0.0171366	0.0534611	0.0345347	0.0321426	0.0276885		0.625585	0.302336	0.184246	0.0759111	0.0444048			0.659845	0.510395	0.428674	0.28091	0.151871	0.0675289			0.778554	0.711392	0.599111	0.410561	0.255876		0.523653
105.2	0.658571	0.476839	0.349104	0.214301	0.0937165	0.0417993		0.689972	0.436754	0.261063	0.163998	0.0562909			0.617154	0.469413	0.322192	0.236564	0.119704	0.0444834		0.017131	0.0537555	0.0345872	0.0322379	0.0272484		0.625628	0.302588	0.184889	0.0759614	0.0443674			0.660348	0.510522	0.428801	0.281161	0.151989	0.0679978			0.778432	0.711327	0.59904	0.410672	0.256207		0.523845
105.4	0.65899	0.477071	0.349093	0.214341	0.093921	0.0417288		0.690417	0.436874	0.261478	0.16443	0.0561526			0.617459	0.46994	0.322009	0.23646	0.119242	0.0443925		0.0169617	0.0538229	0.0344541	0.0322199	0.027607		0.626403	0.302971	0.184533	0.0765648	0.0447631			0.661163	0.510848	0.429528	0.281663	0.152578	0.0686682			0.778909	0.71193	0.599612	0.411114	0.256737		0.524379
105.6	0.659833	0.477882	0.349933	0.215426	0.0944893	0.0420143		0.691349	0.437088	0.262058	0.165182	0.0563339			0.617874	0.470289	0.322163	0.236405	0.118656	0.0443829		0.0165626	0.0544412	0.0349295	0.032865	0.0279149		0.626949	0.302951	0.184103	0.0762658	0.044304			0.661534	0.510837	0.429694	0.281824	0.152769	0.068947			0.778719	0.712107	0.599875	0.411324	0.257221		0.524527
105.8	0.660042	0.478248	0.349791	0.215866	0.0943536	0.0419563		0.691816	0.437172	0.262655	0.165782	0.0565598			0.618495	0.470917	0.322713	0.236795	0.118548	0.044276		0.0163043	0.0545456	0.0349412	0.0329851	0.0278309		0.627049	0.303173	0.184247	0.0761467	0.0444771			0.662217	0.511007	0.43008	0.281819	0.153145	0.0693909			0.778607	0.712364	0.600038	0.411664	0.257667		0.524899
106	0.660877	0.478951	0.350019	0.216028	0.0945121	0.0423915		0.692617	0.437449	0.263169	0.166396	0.0565663			0.618992	0.470964	0.323222	0.237122	0.118096	0.0442418		0.0159114	0.0546297	0.0350363	0.0328262	0.0280786		0.627392	0.303388	0.184133	0.0761112	0.0446594			0.662032	0.510995	0.429805	0.281776	0.153508	0.0692326			0.778399	0.712062	0.60033	0.411855	0.257797		0.525362
106.2	0.661672	0.479459	0.350251	0.21626	0.094788	0.0426975		0.69353	0.437891	0.263621	0.16666	0.0568198			0.619152	0.471495	0.32369	0.237335	0.117154	0.0446426		0.0158427	0.0548278	0.0345336	0.0326796	0.0281095		0.627846	0.303289	0.184153	0.0760013	0.044313			0.662296	0.510729	0.429722	0.281668	0.153424	0.0686148			0.778301	0.711756	0.600592	0.412008	0.258056		0.52552
106.4	0.662247	0.48002	0.350827	0.2168	0.0951958	0.0435915		0.694134	0.437963	0.263725	0.16705	0.0569029			0.619719	0.471978	0.323654	0.237399	0.119366	0.0447683		0.0159067	0.0549888	0.0342906	0.0328061	0.0280244		0.627963	0.303268	0.184576	0.0756664	0.0439202			0.662788	0.511041	0.430112	0.282091	0.153788	0.068128			0.778383	0.712126	0.600971	0.41237	0.258545		0.526107
106.6	0.663356	0.480552	0.350925	0.217468	0.0956021	0.0442888		0.695051	0.438593	0.264077	0.167783	0.0568836			0.620071	0.47231	0.323984	0.237369	0.119785	0.0451605		0.0155554	0.0549526	0.0344784	0.0332027	0.0282736		0.628167	0.303239	0.184425	0.0753047	0.0436638			0.662971	0.510872	0.430012	0.281957	0.154146	0.0674464			0.778125	0.712149	0.60092	0.412779	0.258128		0.526658
106.8	0.664293	0.480979	0.351137	0.217459	0.0960427	0.0447801		0.695512	0.439108	0.264332	0.167805	0.0566886			0.620773	0.472492	0.324597	0.237638	0.119881	0.0454316		0.0154474	0.054923	0.0348871	0.033853	0.0284668		0.628392	0.303411	0.184192	0.0748563	0.0435075			0.66318	0.510747	0.429602	0.281805	0.154157	0.0668218			0.778344	0.712297	0.601289	0.413262	0.258575		0.526726
107	0.665469	0.481801	0.351841	0.218281	0.0969274	0.0455185		0.695763	0.439942	0.26487	0.168185	0.0567407			0.620762	0.472378	0.324494	0.237598	0.11948	0.0450578		0.0157452	0.0544736	0.0345671	0.0339346	0.0284838		0.628931	0.303811	0.184366	0.0747939	0.0437367			0.663848	0.511274	0.430108	0.282422	0.15474	0.066709			0.778993	0.712447	0.601888	0.414067	0.259104		0.52695
107.2	0.666462	0.482329	0.352207	0.218396	0.0974947	0.0455243		0.696066	0.43975	0.265128	0.167921	0.0564635			0.621053	0.473078	0.32457	0.238161	0.119752	0.0456374		0.0158494	0.0542834	0.0345999	0.0340213	0.028329		0.629732	0.303635	0.18409	0.0747515	0.0440229			0.664537	0.512083	0.430958	0.283387	0.155626	0.0672806			0.778889	0.712524	0.602228	0.414586	0.259134		0.527334
107.4	0.666938	0.482257	0.352269	0.218178	0.0979526	0.0456029		0.696699	0.439906	0.265443	0.167927	0.0561104			0.621335	0.473437	0.324755	0.239106	0.119797	0.0456589		0.0157364	0.0540584	0.0345997	0.034042	0.0280944		0.630194	0.30361	0.184129	0.0743802	0.0439503			0.664887	0.512437	0.431223	0.283835	0.155876	0.0670553			0.778902	0.712766	0.602567	0.415073	0.259076		0.527806
107.6	0.667183	0.482678	0.35236	0.218557	0.0982847	0.0459512		0.696968	0.440123	0.265939	0.167892	0.0559423			0.621109	0.473378	0.324469	0.239057	0.119236	0.0454456		0.0159803	0.0534609	0.0341069	0.0341222	0.0275136		0.630563	0.303566	0.184669	0.0744061	0.0440782			0.664744	0.512027	0.431258	0.283682	0.155999	0.0673314			0.779363	0.713141	0.603587	0.415823	0.259706		0.528118
107.8	0.667855	0.483124	0.352723	0.218423	0.0982681	0.0462476		0.696808	0.440037	0.265781	0.167758	0.0559105			0.621431	0.473854	0.324833	0.239507	0.119538	0.045807		0.0158726	0.0536426	0.0344456	0.0338909	0.0272784		0.631299	0.303856	0.185644	0.0747775	0.0443964			0.66486	0.511874	0.431427	0.284121	0.156468	0.0671009			0.779467	0.713525	0.60385	0.416229	0.259775		0.528215
108	0.668438	0.4836	0.353088	0.218846	0.0986599	0.0464658		0.696571	0.439955	0.265373	0.166891	0.0557822			0.621992	0.47442	0.325245	0.240101	0.119981	0.0458214		0.0164735	0.0533874	0.0343758	0.0334171	0.0269814		0.631894	0.304192	0.186231	0.07535	0.044789			0.665476	0.512239	0.431934	0.28488	0.157256	0.0679843			0.779158	0.713646	0.60423	0.416457	0.260154		0.528816
108.2	0.668437	0.483752	0.352794	0.218458	0.0983585	0.0462848		0.696729	0.440473	0.26535	0.167344	0.0560061			0.622024	0.474404	0.325433	0.240221	0.119911	0.0456892		0.0167819	0.0530154	0.033978	0.0329566	0.0268739		0.632374	0.304382	0.186503	0.0755928	0.0451172			0.665397	0.51256	0.432145	0.285224	0.157205	0.0685205			0.778994	0.71398	0.604499	0.416725	0.260572		0.528869
108.4	0.668979	0.483612	0.353743	0.218452	0.0982356	0.0460611		0.696149	0.440333	0.264584	0.166991	0.05515			0.622199	0.474647	0.324985	0.240259	0.119935	0.0456086		0.0170844	0.0525886	0.0335664	0.0324663	0.0264894		0.632644	0.304485	0.186929	0.0758454	0.0457054			0.665275	0.512653	0.431952	0.285055	0.156994	0.0683741			0.779472	0.714553	0.605118	0.417182	0.26125		0.52923
108.6	0.668697	0.48359	0.353457	0.218383	0.0975634	0.0455357		0.695571	0.440232	0.263827	0.166753	0.0546323			0.622413	0.475026	0.325211	0.240495	0.120345	0.0456152		0.016663	0.052952	0.0340862	0.0329607	0.02713		0.632995	0.305113	0.187462	0.0759919	0.0459749			0.665662	0.513196	0.432295	0.285558	0.156945	0.0687023			0.779137	0.714535	0.605252	0.417213	0.261001		0.529261
108.8	0.668883	0.484135	0.353811	0.218895	0.0976642	0.0454571		0.696084	0.440459	0.263882	0.167053	0.0549118			0.62313	0.475421	0.325499	0.240756	0.120972	0.0459076		0.0169611	0.0526182	0.0337121	0.0330676	0.026842		0.633497	0.305602	0.187959	0.0763299	0.046223			0.665833	0.5135	0.432339	0.286059	0.156985	0.0691268			0.779242	0.715107	0.60597	0.41748	0.261315		0.529545
109	0.669329	0.48452	0.354352	0.219268	0.0977322	0.045		0.696414	0.440678	0.264192	0.166912	0.0550412			0.62365	0.476149	0.32568	0.241333	0.121107	0.0464538		0.0170186	0.0523454	0.0337172	0.0335285	0.026919		0.633658	0.305962	0.18806	0.0765302	0.0464396			0.666071	0.513287	0.432816	0.286347	0.156972	0.0693832			0.779417	0.715519	0.606169	0.417483	0.261741		0.529769
109.2	0.669315	0.484904	0.354636	0.219656	0.0975421	0.0448262		0.696439	0.441066	0.264063	0.167224	0.0548235			0.624038	0.476412	0.326071	0.241798	0.121346	0.046489		0.0168303	0.0526832	0.0335577	0.0336344	0.0272245		0.633877	0.306458	0.188342	0.0770983	0.0465235			0.666435	0.513539	0.433168	0.286535	0.157149	0.0697521			0.779493	0.715522	0.606605	0.417795	0.261837		0.530042
109.4	0.669854	0.485265	0.354907	0.219362	0.0974322	0.0445774		0.696996	0.441355	0.264299	0.16793	0.0554921			0.624271	0.476725	0.325867	0.241898	0.12118	0.0466275		0.0172804	0.0521877	0.0332075	0.0333733	0.0272719		0.634627	0.307031	0.188185	0.0775268	0.046919			0.666595	0.513707	0.433822	0.286495	0.157343	0.0702842			0.779422	0.715811	0.607177	0.418173	0.262375		0.530312
109.6	0.670386	0.486026	0.355306	0.219681	0.0975314	0.0443538		0.697589	0.441957	0.264975	0.1684	0.056318			0.625136	0.477489	0.326704	0.242285	0.121319	0.0466071		0.0174115	0.0523605	0.0332118	0.0336029	0.0271495		0.635095	0.307629	0.188443	0.0773067	0.0467356			0.666986	0.514535	0.433921	0.28669	0.157602	0.0710012			0.779403	0.716057	0.607712	0.418698	0.263027		0.530171
109.8	0.670874	0.486401	0.355266	0.21965	0.0972061	0.0442888		0.698614	0.442728	0.265752	0.168745	0.0566756			0.626188	0.477706	0.327458	0.243054	0.121987	0.0469415		0.0174017	0.0522771	0.0333256	0.0334331	0.0271739		0.635476	0.30808	0.188743	0.0779895	0.0470777			0.667418	0.514671	0.434047	0.286566	0.157596	0.0710089			0.779174	0.715906	0.607633	0.419034	0.26304		0.53108
110	0.671017	0.48653	0.355415	0.219556	0.0968147	0.044284		0.69947	0.44333	0.266463	0.169041	0.0568661			0.626817	0.47803	0.327763	0.24339	0.121955	0.0471322		0.0168713	0.0528496	0.0339748	0.0334398	0.0279575		0.635482	0.3083	0.188665	0.0776672	0.0464654			0.667703	0.514887	0.434376	0.28676	0.157843	0.0708388			0.779142	0.715862	0.607969	0.41916	0.263239		0.531379
110.2	0.672076	0.487123	0.35582	0.220146	0.0972946	0.0445171		0.700041	0.4434	0.26664	0.168912	0.0566689			0.627036	0.478399	0.328023	0.243724	0.12158	0.0470881		0.0165924	0.0534306	0.0340199	0.0340693	0.0281578		0.635454	0.307888	0.188267	0.0775033	0.0456785			0.668549	0.515245	0.43485	0.286865	0.157848	0.0704368			0.779215	0.716157	0.607958	0.419571	0.263747		0.531644
110.4	0.672689	0.487915	0.356437	0.220895	0.097915	0.0450008		0.700543	0.443443	0.266586	0.168859	0.0566277			0.627562	0.478275	0.328257	0.243521	0.121837	0.0473805		0.0161006	0.0535934	0.0346557	0.0347167	0.0285295		0.635787	0.307911	0.188089	0.0775638	0.045401			0.669038	0.515789	0.435555	0.287523	0.158096	0.0702081			0.779474	0.716629	0.608418	0.420385	0.263875		0.531829
110.6	0.673797	0.488354	0.357044	0.221147	0.0984064	0.0447658		0.701198	0.443855	0.267088	0.168944	0.0564479			0.627941	0.478384	0.32856	0.243704	0.121973	0.0474307		0.0156559	0.0536825	0.0349671	0.034994	0.0286553		0.636156	0.307913	0.187618	0.0777274	0.0455419			0.669287	0.515853	0.435888	0.287576	0.157907	0.0699514			0.77939	0.716843	0.608723	0.420474	0.263965		0.532226
110.8	0.674303	0.488687	0.357682	0.221549	0.0987854	0.0451727		0.701903	0.444735	0.268208	0.169075	0.0569581			0.628401	0.47864	0.32909	0.243869	0.122081	0.0475186		0.0155137	0.0536235	0.0350124	0.035021	0.02866		0.636666	0.307979	0.18726	0.0772904	0.0453186			0.669718	0.516405	0.436514	0.288069	0.157986	0.0700334			0.779447	0.716983	0.608992	0.420872	0.264662		0.532168
111	0.674512	0.489169	0.357798	0.222228	0.098898	0.0453544		0.702244	0.445125	0.268739	0.169005	0.0569646			0.628429	0.47901	0.329141	0.243715	0.122237	0.0473129		0.0151797	0.0538595	0.0348905	0.034826	0.0286179		0.63753	0.307949	0.187026	0.0775645	0.0453256			0.669906	0.516786	0.437287	0.288259	0.157959	0.0700741			0.779705	0.717258	0.609235	0.421283	0.265011		0.532561
111.2	0.674512	0.489356	0.357577	0.221964	0.0985946	0.0451811		0.702831	0.445216	0.269173	0.168984	0.0567437			0.628665	0.479261	0.329062	0.243716	0.122454	0.0474428		0.0145377	0.0544312	0.0351106	0.0350966	0.0284731		0.63824	0.308253	0.187284	0.0776995	0.0451979			0.669781	0.517203	0.437704	0.288081	0.158008	0.0702439			0.779638	0.717421	0.609711	0.421309	0.265199		0.532686
111.4	0.674317	0.48941	0.35765	0.22211	0.0982192	0.0452633		0.703555	0.445665	0.269752	0.169279	0.0565468			0.628567	0.47921	0.329307	0.244001	0.122282	0.0471981		0.0144237	0.0545129	0.034968	0.03448	0.0283285		0.638716	0.308215	0.187519	0.0774305	0.045074			0.66995	0.517193	0.437481	0.288152	0.157926	0.0700763			0.779665	0.717876	0.610384	0.421572	0.265495		0.532841
111.6	0.674798	0.490008	0.357938	0.22279	0.0982867	0.0457519		0.703762	0.445959	0.270476	0.169313	0.0564764			0.628442	0.47946	0.329688	0.243647	0.121482	0.0470045		0.0147163	0.0545003	0.0346309	0.0340888	0.0278457		0.639289	0.308478	0.188052	0.0777386	0.0452005			0.67019	0.517047	0.437588	0.288751	0.157931	0.0700863			0.780224	0.718382	0.611113	0.422268	0.266324		0.533126
111.8	0.674758	0.489858	0.358098	0.222284	0.0978066	0.0458796		0.704301	0.446689	0.270632	0.169327	0.0565135			0.628542	0.479954	0.330399	0.243491	0.1224	0.0474141		0.0143913	0.0550374	0.0349266	0.0337389	0.0276639		0.640047	0.308628	0.188596	0.0775873	0.0452801			0.670708	0.517497	0.438235	0.289318	0.158311	0.0700828			0.780606	0.718635	0.611652	0.422778	0.26694		0.533143
112	0.674964	0.490204	0.358469	0.222464	0.0980746	0.0460892		0.70483	0.447075	0.270655	0.169265	0.0564632			0.628357	0.479881	0.330648	0.243083	0.122846	0.0473892		0.0144142	0.0547048	0.0347687	0.0334795	0.0273115		0.640518	0.308705	0.188593	0.0773777	0.0454775			0.671442	0.518012	0.43843	0.289828	0.159005	0.0704358			0.780949	0.719218	0.612466	0.423752	0.267884		0.533233
112.2	0.675707	0.490775	0.358925	0.222593	0.0984324	0.0463486		0.705545	0.447774	0.270831	0.169538	0.0564244			0.62803	0.479415	0.330697	0.242471	0.123043	0.0472559		0.0145977	0.0545525	0.0344709	0.0335051	0.027101		0.640841	0.308919	0.188771	0.0773795	0.0457688			0.67136	0.517715	0.438508	0.289676	0.158812	0.0698291			0.781015	0.71901	0.61257	0.424083	0.267852		0.533694
112.4	0.676096	0.490931	0.359355	0.222788	0.0985747	0.0461034		0.706304	0.448335	0.271247	0.169607	0.0564598			0.62824	0.47981	0.330996	0.242744	0.123684	0.0477956		0.0143123	0.0546001	0.0348443	0.0339481	0.027259		0.641064	0.309468	0.188916	0.0768481	0.045937			0.671361	0.517778	0.43842	0.289926	0.159194	0.069962			0.781382	0.719146	0.613185	0.424546	0.268367		0.534342
112.6	0.676153	0.49088	0.359029	0.222931	0.0982888	0.0459581		0.707257	0.44903	0.271511	0.169704	0.056661			0.62836	0.48015	0.331278	0.243141	0.123946	0.0480564		0.0143453	0.0544785	0.0355183	0.0344988	0.0276344		0.641579	0.309789	0.189117	0.0764918	0.0458023			0.671785	0.517909	0.438533	0.290607	0.159628	0.0705246			0.781459	0.719101	0.613855	0.42461	0.268599		0.534315
112.8	0.676707	0.491411	0.359309	0.223328	0.0986173	0.0457027		0.708463	0.449519	0.271583	0.170034	0.0569511			0.628667	0.480353	0.331515	0.243585	0.123953	0.0479019		0.014875	0.0544452	0.0352371	0.0346378	0.0277093		0.642114	0.310233	0.189506	0.0771408	0.0460629			0.672141	0.518238	0.438634	0.291001	0.16026	0.0710359			0.781926	0.719554	0.614787	0.425413	0.269418		0.534915
113	0.676968	0.49137	0.359451	0.223437	0.0983348	0.0450639		0.708967	0.45011	0.271871	0.169852	0.056781			0.629164	0.480771	0.332062	0.244394	0.124371	0.0481405		0.0155928	0.0538496	0.0347692	0.0345048	0.0273392		0.642193	0.310837	0.189765	0.0771702	0.0460975			0.672714	0.518598	0.43915	0.291522	0.160768	0.0717949			0.782333	0.719748	0.614941	0.426178	0.269714		0.535084
113.2	0.677695	0.49167	0.359904	0.224339	0.0984842	0.0450399		0.709792	0.450663	0.27202	0.170609	0.0572659			0.62948	0.481012	0.332751	0.244677	0.12426	0.0480226		0.0155944	0.0538477	0.0348792	0.0346241	0.0274932		0.642616	0.311436	0.190056	0.0775891	0.0461281			0.673644	0.519747	0.439625	0.291665	0.161398	0.0724452			0.782724	0.719917	0.615262	0.426813	0.270135		0.534667
113.4	0.678465	0.491785	0.359925	0.224483	0.0985238	0.044703		0.710647	0.451279	0.272366	0.171255	0.0576762			0.630005	0.481848	0.33346	0.245091	0.124444	0.0485966		0.0162955	0.0532096	0.0346368	0.0342917	0.0269573		0.64297	0.311782	0.19071	0.0774177	0.0461704			0.673946	0.520076	0.43974	0.291845	0.161461	0.0727585			0.782972	0.720529	0.615863	0.427563	0.271158		0.534939
113.6	0.6797	0.492622	0.360533	0.224729	0.0987802	0.0449987		0.711717	0.452272	0.273079	0.171888	0.0581288			0.630786	0.482575	0.334365	0.245551	0.124667	0.0487979		0.01625	0.0538271	0.0349678	0.0347494	0.0272919		0.643519	0.312457	0.191056	0.0775139	0.0461785			0.674301	0.520724	0.439764	0.291891	0.161622	0.073238			0.783361	0.721117	0.616286	0.428159	0.271558		0.535265
113.8	0.680582	0.492992	0.36122	0.22513	0.0989357	0.0454696		0.712399	0.452768	0.273492	0.172552	0.0580149			0.631609	0.482499	0.334732	0.24651	0.124906	0.0488878		0.0160376	0.0544303	0.035389	0.0350023	0.0274852		0.643383	0.312565	0.191687	0.0777972	0.0460507			0.674321	0.520541	0.439681	0.29158	0.161457	0.0728217			0.783661	0.721304	0.616424	0.428488	0.271857		0.536091
114	0.681012	0.493382	0.361774	0.225224	0.0992447	0.0456059		0.712408	0.452513	0.273319	0.172765	0.0577655			0.63216	0.483102	0.334999	0.247008	0.124957	0.0491469		0.0162994	0.0546047	0.0352881	0.0344093	0.0276178		0.643266	0.312582	0.191812	0.077615	0.0458922			0.674728	0.521197	0.440183	0.291929	0.162087	0.0733579			0.783928	0.721618	0.61626	0.428886	0.272289		0.535843
114.2	0.682311	0.494607	0.362279	0.225604	0.0998972	0.0462159		0.712478	0.452442	0.273103	0.172478	0.0577087			0.632448	0.483124	0.335211	0.247059	0.125058	0.0490723		0.01607	0.0547962	0.0349861	0.0345805	0.0277673		0.644074	0.312933	0.192084	0.0784743	0.0462916			0.675422	0.521231	0.440061	0.291959	0.162163	0.073201			0.78396	0.721925	0.616061	0.429289	0.272427		0.53626
114.4	0.683	0.495294	0.362954	0.226014	0.100734	0.0462567		0.712792	0.452542	0.273263	0.172602	0.0580644			0.633199	0.483885	0.335535	0.247662	0.125821	0.0495319		0.0154394	0.0548053	0.0350477	0.0348025	0.0280886		0.644718	0.313247	0.192751	0.0789581	0.0467471			0.67558	0.521395	0.440439	0.292075	0.162027	0.0737272			0.784336	0.722328	0.617171	0.429718	0.273086		0.53702
114.6	0.683665	0.495984	0.363554	0.226065	0.101371	0.0463953		0.713265	0.453177	0.273912	0.173262	0.0581153			0.634012	0.484811	0.336244	0.248139	0.125885	0.0501061		0.0157053	0.0549372	0.0344909	0.0346015	0.0280318		0.644634	0.31328	0.192681	0.0787218	0.0464938			0.675451	0.520716	0.440396	0.291869	0.161707	0.0736564			0.78436	0.722551	0.617687	0.429834	0.273718		0.537137
114.8	0.683691	0.4964	0.363614	0.226034	0.101457	0.046642		0.713692	0.453539	0.274048	0.17326	0.0582924			0.634099	0.484785	0.336443	0.248184	0.125669	0.0498553		0.0153962	0.0550546	0.0342485	0.0346622	0.0281481		0.645011	0.313324	0.192891	0.0784344	0.0459933			0.675217	0.520773	0.440589	0.292134	0.161993	0.0741427			0.784224	0.722567	0.617843	0.430315	0.274099		0.537499
115	0.68391	0.497105	0.363807	0.226276	0.101627	0.046842		0.713263	0.453244	0.274028	0.173247	0.0580454			0.633938	0.484611	0.336118	0.247965	0.125351	0.0494239		0.0154903	0.0552822	0.034178	0.0347499	0.0281147		0.645291	0.313279	0.192814	0.0789903	0.0460175			0.675605	0.521017	0.44125	0.292122	0.162155	0.0746194			0.784014	0.722383	0.617782	0.430226	0.274118		0.537544
115.2	0.684519	0.497906	0.364239	0.226171	0.101572	0.0474778		0.71354	0.45311	0.274156	0.17332	0.0577902			0.634146	0.484439	0.335896	0.247867	0.12474	0.0491796		0.0159022	0.0552096	0.0336881	0.0344119	0.0278718		0.645975	0.313923	0.193252	0.0793385	0.0462992			0.676121	0.521402	0.44144	0.292523	0.162753	0.0747684			0.78399	0.7228	0.618382	0.430621	0.2747		0.537373
115.4	0.685212	0.498979	0.364731	0.226791	0.102194	0.0482165		0.713622	0.453088	0.274261	0.173318	0.0573389			0.634316	0.484824	0.336093	0.248053	0.124368	0.0491811		0.0159311	0.0553547	0.0334281	0.0340166	0.0280351		0.646721	0.313807	0.193415	0.0793456	0.0461823			0.676528	0.52127	0.441618	0.293413	0.1628	0.0747716			0.783314	0.722817	0.618611	0.430862	0.274676		0.537989
115.6	0.685761	0.49962	0.364885	0.226861	0.102422	0.0484053		0.713729	0.453202	0.27472	0.173729	0.0574574			0.633895	0.484848	0.335958	0.247276	0.123629	0.0488346		0.0156709	0.0552014	0.0334713	0.0341693	0.0276566		0.647162	0.313867	0.193569	0.0790331	0.0460033			0.676709	0.520959	0.441742	0.293881	0.162681	0.0747619			0.78347	0.722736	0.61873	0.431363	0.274435		0.538194
115.8	0.68576	0.499924	0.364831	0.226505	0.102494	0.0480888		0.714483	0.453452	0.274885	0.174034	0.0575224			0.634145	0.485335	0.335996	0.246899	0.124657	0.0489558		0.0151773	0.0553083	0.0336462	0.0345789	0.0278789		0.647929	0.313925	0.193719	0.0788896	0.0464708			0.676697	0.520962	0.441749	0.294032	0.162873	0.0747141			0.783111	0.722802	0.619069	0.431748	0.274388		0.538231
116	0.686191	0.500845	0.365248	0.22692	0.102928	0.0485433		0.714668	0.453675	0.274873	0.174096	0.0578315			0.634512	0.485137	0.3358	0.247283	0.12478	0.0489161		0.0150994	0.0549902	0.0335055	0.0345193	0.0280087		0.64803	0.313682	0.193155	0.0782188	0.0465093			0.676849	0.520629	0.44173	0.294399	0.163271	0.0741428			0.782843	0.722787	0.619055	0.432114	0.2744		0.538386
116.2	0.686737	0.501656	0.365734	0.227331	0.103172	0.0487165		0.714664	0.453998	0.275041	0.173997	0.057853			0.634563	0.485445	0.335648	0.247648	0.124509	0.0488578		0.0149754	0.0552251	0.0339557	0.0348983	0.0285961		0.648159	0.313862	0.193	0.0778749	0.0467881			0.676278	0.51997	0.44122	0.294231	0.162886	0.0736883			0.782539	0.722723	0.619204	0.43242	0.274392		0.538931
116.4	0.686517	0.50172	0.365377	0.226897	0.102825	0.0486657		0.715177	0.454588	0.275155	0.17401	0.0582561			0.635148	0.486186	0.335707	0.248503	0.12455	0.0490862		0.0145534	0.0550453	0.0344114	0.0352315	0.0289069		0.648686	0.314072	0.19273	0.0776891	0.0469342			0.676285	0.519887	0.440909	0.29436	0.162908	0.0737271			0.782955	0.72323	0.62033	0.432985	0.275286		0.538847
116.6	0.686802	0.502047	0.365641	0.227192	0.102632	0.0487398		0.715182	0.454737	0.274913	0.173919	0.0581268			0.635394	0.4859	0.335401	0.248277	0.123929	0.0481412		0.0147072	0.0548574	0.034623	0.0350328	0.0287089		0.649318	0.313914	0.192943	0.0782802	0.0470518			0.676319	0.519837	0.440871	0.294397	0.163011	0.0734553			0.782884	0.723409	0.620594	0.433017	0.275308		0.538742
116.8	0.687168	0.502668	0.365566	0.227325	0.102358	0.0484153		0.715703	0.455095	0.274894	0.173937	0.0581169			0.635757	0.485716	0.335801	0.248273	0.12395	0.0476284		0.0152953	0.0546453	0.0341368	0.03478	0.0281602		0.64951	0.314161	0.192791	0.0785391	0.0469427			0.67677	0.520323	0.44102	0.294619	0.163055	0.0737551			0.782921	0.723593	0.620784	0.433514	0.275625		0.538883
117	0.687278	0.502774	0.365441	0.227575	0.10188	0.048267		0.71636	0.456124	0.275481	0.17433	0.0584527			0.636553	0.486038	0.336565	0.248778	0.124142	0.0475839		0.0158575	0.0537521	0.0337239	0.0341072	0.0273524		0.649294	0.31438	0.192531	0.0782671	0.0467149			0.677408	0.520533	0.441117	0.294471	0.162946	0.0732137			0.783601	0.723959	0.621283	0.43394	0.275857		0.538809
117.2	0.688134	0.503313	0.36596	0.228295	0.101981	0.0485746		0.7169	0.456417	0.275527	0.174417	0.05897			0.636775	0.486225	0.336761	0.248591	0.124172	0.0474436		0.0157222	0.0536133	0.0337235	0.0341411	0.0270814		0.649493	0.314422	0.192254	0.078095	0.0464817			0.677484	0.520627	0.441224	0.294291	0.162659	0.0728282			0.783771	0.724195	0.621297	0.433832	0.276308		0.539022
117.4	0.68872	0.503771	0.366447	0.228663	0.102069	0.0486686		0.717553	0.457116	0.275939	0.174581	0.0595451			0.637302	0.486254	0.336873	0.248463	0.124304	0.0475858		0.0162289	0.0532925	0.0334123	0.0333887	0.0263326		0.649911	0.314272	0.192478	0.0782748	0.0465877			0.677022	0.520232	0.440955	0.29435	0.162252	0.0722062			0.784427	0.724751	0.621884	0.434244	0.276924		0.539533
117.6	0.689574	0.504229	0.367334	0.228756	0.102041	0.0492753		0.71772	0.457512	0.276265	0.174662	0.0596934			0.637704	0.486677	0.337144	0.249142	0.124822	0.0478507		0.0161267	0.0536947	0.0335763	0.0331975	0.026237		0.65019	0.314388	0.192576	0.0782787	0.0467095			0.67741	0.52097	0.441395	0.294409	0.162777	0.0724213			0.784686	0.724564	0.622239	0.434211	0.276895		0.540239
117.8	0.689902	0.504338	0.36778	0.228911	0.102111	0.0493914		0.717624	0.457622	0.276213	0.174637	0.0594586			0.63806	0.486769	0.337441	0.249864	0.125185	0.0480139		0.0158837	0.053973	0.0336807	0.0330544	0.0263715		0.65042	0.314606	0.193002	0.0784374	0.0468588			0.677436	0.521327	0.441578	0.294303	0.163287	0.0722366			0.784921	0.724598	0.62249	0.434708	0.277341		0.540212
118	0.690451	0.504732	0.368148	0.228985	0.102367	0.049516		0.717999	0.457793	0.276356	0.174463	0.0594401			0.638186	0.487092	0.337757	0.250205	0.125474	0.0483985		0.0154761	0.054169	0.0334157	0.0329708	0.0265152		0.651122	0.315013	0.193073	0.0787417	0.0472024			0.678024	0.521861	0.442074	0.294579	0.163879	0.0727466			0.785116	0.72463	0.622555	0.435484	0.27785		0.540382
118.2	0.69116	0.505408	0.368693	0.229374	0.102776	0.0497821		0.718512	0.458171	0.276674	0.1744	0.0596853			0.638342	0.487237	0.33801	0.250293	0.125562	0.0485263		0.0147539	0.0545116	0.0334877	0.0333643	0.0269305		0.65186	0.315662	0.193532	0.0790552	0.0473527			0.678468	0.521941	0.442464	0.294689	0.164175	0.0729895			0.785339	0.724722	0.623234	0.436172	0.278499		0.541031
118.4	0.691843	0.505717	0.36969	0.229774	0.103505	0.0498054		0.719155	0.458281	0.27702	0.174548	0.0597121			0.63869	0.487859	0.338451	0.250654	0.125806	0.0489768		0.0143236	0.0552095	0.0339541	0.0338683	0.0271977		0.652137	0.316039	0.193612	0.0788148	0.0472614			0.678648	0.522322	0.443353	0.294995	0.164422	0.073738			0.785735	0.724928	0.624266	0.436983	0.279485		0.541531
118.6	0.692522	0.506454	0.370557	0.230364	0.104049	0.0503872		0.719648	0.458536	0.277316	0.17467	0.0598048			0.638781	0.487677	0.338548	0.250424	0.125567	0.0492076		0.0146471	0.0552593	0.0338167	0.0336695	0.0275803		0.652331	0.316532	0.193471	0.0786091	0.0470454			0.679013	0.522338	0.443809	0.295161	0.164906	0.0740495			0.785785	0.724898	0.624665	0.437657	0.28004		0.541522
118.8	0.693243	0.506862	0.371262	0.23101	0.104361	0.0507135		0.719937	0.458233	0.277255	0.174391	0.0599369			0.638634	0.487084	0.338097	0.250062	0.12523	0.0487156		0.0145797	0.0550247	0.0337337	0.033598	0.0277283		0.65314	0.31707	0.193556	0.078834	0.0471522			0.679576	0.523096	0.444688	0.29567	0.165479	0.0748477			0.785645	0.724982	0.624983	0.438159	0.280449		0.541981
119	0.694038	0.50742	0.372281	0.231929	0.104813	0.051199		0.720151	0.458058	0.277684	0.174616	0.0600886			0.638692	0.487224	0.337991	0.249617	0.125104	0.048884		0.0148654	0.0551401	0.0338212	0.0334986	0.0277137		0.653732	0.317651	0.193336	0.079162	0.0474464			0.680277	0.523507	0.445427	0.295751	0.16567	0.0751646			0.785439	0.724947	0.625171	0.438411	0.28074		0.542324
119.2	0.694714	0.508055	0.372902	0.232465	0.105074	0.051567		0.720709	0.457918	0.277842	0.174581	0.060069			0.639095	0.487409	0.337932	0.249364	0.124903	0.0491001		0.0147393	0.0553861	0.0337025	0.0334481	0.02781		0.654773	0.318403	0.193548	0.0793191	0.0476459			0.680447	0.523578	0.445741	0.295922	0.165633	0.0754256			0.785141	0.725164	0.625504	0.439084	0.281263		0.543034
119.4	0.69522	0.508702	0.373692	0.233432	0.105717	0.0520608		0.720925	0.457794	0.278073	0.174824	0.0601778			0.639188	0.487611	0.337827	0.248927	0.124813	0.0491622		0.0144152	0.0551917	0.0340693	0.0334284	0.028108		0.655318	0.318791	0.193511	0.0790977	0.0474568			0.680682	0.523702	0.446156	0.296147	0.165339	0.0760124			0.784653	0.725093	0.625671	0.439412	0.281253		0.543757
119.6	0.695563	0.508887	0.374313	0.233988	0.105767	0.0520534		0.72139	0.4577	0.278556	0.175241	0.0606061			0.639042	0.487497	0.337503	0.248384	0.124384	0.0492378		0.0138844	0.0548957	0.0345207	0.033367	0.0280697		0.65566	0.319282	0.193437	0.0787905	0.0477181			0.680786	0.523704	0.446269	0.296056	0.164976	0.0764611			0.784647	0.725397	0.626006	0.439927	0.281578		0.543874
119.8	0.695823	0.509373	0.374977	0.234682	0.106222	0.0525427		0.721672	0.457712	0.278734	0.175292	0.0608041			0.639767	0.487909	0.337611	0.248552	0.124587	0.0497567		0.0138705	0.0549272	0.0343706	0.0333326	0.0285963		0.65621	0.319994	0.193374	0.0790076	0.0482335			0.680766	0.523841	0.446448	0.296225	0.16471	0.0765586			0.784451	0.725803	0.626431	0.440436	0.282303		0.544217
120	0.691719	0.500159	0.371527	0.23869	0.111676	0.0569379		0.719304	0.463151	0.28181	0.181819	0.062611			0.63876	0.490608	0.3466	0.260151	0.132428	0.0539487		0.0137331	0.05521	0.0348067	0.0333442	0.0289503		0.636894	0.30571	0.18579	0.0721774	0.0401607			0.657481	0.504794	0.434698	0.295475	0.176252	0.0851851			0.784451	0.725803	0.626431	0.440436	0.282303		0.546722
120.2	0.690784	0.500025	0.371764	0.238625	0.112343	0.0577027		0.716964	0.461791	0.281673	0.181819	0.0630335			0.636978	0.489412	0.345757	0.259157	0.132538	0.0539104		0.0135851	0.0551872	0.0351458	0.0337647	0.0292035		0.633951	0.304479	0.185179	0.0715569	0.0396045			0.656202	0.50407	0.433653	0.295714	0.17619	0.0855221			0.784836	0.726049	0.626613	0.440683	0.282645		0.54581
120.4	0.689505	0.499778	0.371549	0.238341	0.112965	0.0581487		0.713884	0.459907	0.280911	0.18124	0.0635393			0.634841	0.487635	0.344803	0.258354	0.132627	0.0535901		0.0134987	0.0550906	0.0354707	0.033862	0.0292848		0.63077	0.302912	0.184616	0.0710954	0.0393941			0.654815	0.503339	0.432317	0.295233	0.176293	0.0853275			0.785044	0.726109	0.626714	0.441039	0.283088		0.544543
120.6	0.688023	0.499282	0.371357	0.238481	0.113682	0.0586978		0.710558	0.457946	0.280052	0.18096	0.0638848			0.632603	0.485946	0.343327	0.257203	0.13252	0.0533078		0.0139922	0.054513	0.0353674	0.0333908	0.0288735		0.626944	0.301273	0.184013	0.0704296	0.0390585			0.652397	0.501997	0.430227	0.294056	0.176125	0.0848122			0.785106	0.726079	0.626863	0.441125	0.283416		0.542928
120.8	0.686567	0.498467	0.371443	0.238088	0.11423	0.0593928		0.706856	0.455783	0.279155	0.180931	0.0642979			0.630532	0.48421	0.342074	0.256142	0.132777	0.0534695		0.0147579	0.0539281	0.0351873	0.0333157	0.0285388		0.622391	0.299017	0.18313	0.0697269	0.0385318			0.650168	0.500722	0.428443	0.293763	0.176317	0.0848541			0.785526	0.726307	0.627004	0.441553	0.283827		0.541278
121	0.685116	0.497708	0.371077	0.237749	0.114359	0.05971		0.70284	0.453498	0.278022	0.180142	0.0644203			0.628077	0.482137	0.340728	0.255	0.132623	0.0533528		0.0144548	0.0540991	0.0354363	0.0333392	0.0287626		0.617687	0.296816	0.18214	0.069143	0.0381234			0.647654	0.499126	0.426494	0.2934	0.176369	0.0849129			0.785515	0.726593	0.627241	0.441877	0.284297		0.539379
121.2	0.68366	0.496717	0.370684	0.237385	0.114684	0.060127		0.698268	0.450776	0.277028	0.179023	0.0643867			0.625332	0.480056	0.339395	0.25377	0.132575	0.0533704		0.0142703	0.0540138	0.0352311	0.0332506	0.0285543		0.613024	0.2948	0.181438	0.0685196	0.0379184			0.644831	0.496947	0.424045	0.29283	0.175836	0.084567			0.785658	0.726849	0.627402	0.442149	0.284512		0.537597
121.4	0.682179	0.495868	0.370409	0.237047	0.114898	0.0604505		0.694341	0.448428	0.27599	0.178347	0.0645541			0.622326	0.477899	0.337472	0.252344	0.131926	0.0528619		0.0140885	0.0542512	0.035423	0.0331274	0.0285975		0.608041	0.29268	0.180336	0.067814	0.0374415			0.641702	0.494754	0.421239	0.291986	0.175596	0.0840008			0.785127	0.726687	0.627209	0.441644	0.284335		0.535544
121.6	0.680663	0.494618	0.36988	0.236856	0.115086	0.0606532		0.690053	0.445882	0.274847	0.177513	0.0640543			0.619855	0.475842	0.335793	0.25135	0.131306	0.0527414		0.0131755	0.054934	0.0357084	0.0334489	0.0288478		0.603011	0.290676	0.179709	0.0674527	0.037111			0.638533	0.492692	0.41909	0.291313	0.175251	0.0832468			0.784532	0.726286	0.626497	0.441226	0.284161		0.533701
121.8	0.679101	0.493385	0.369382	0.236122	0.115027	0.0600409		0.686284	0.443775	0.273648	0.176968	0.0640433			0.617255	0.473555	0.334047	0.249994	0.130847	0.0525197		0.0123893	0.0554646	0.0358926	0.0339804	0.0292844		0.598159	0.288469	0.178867	0.0675805	0.0369591			0.635462	0.490711	0.416612	0.290421	0.174947	0.0828072			0.784274	0.726188	0.626378	0.441131	0.28429		0.531805
122	0.677929	0.492695	0.369018	0.235823	0.114703	0.059829		0.682579	0.441378	0.272594	0.17593	0.0637651			0.614917	0.471394	0.332292	0.248743	0.130075	0.0519393		0.0120495	0.0559434	0.0357107	0.0342152	0.0291671		0.593425	0.286271	0.17768	0.0672729	0.0367449			0.632749	0.488944	0.414486	0.289708	0.174699	0.0823594			0.783707	0.72567	0.625828	0.440318	0.283764		0.530433
122.2	0.677129	0.492017	0.3688	0.235481	0.114721	0.0598075		0.679408	0.43949	0.271545	0.175134	0.0632445			0.613053	0.469645	0.33093	0.247827	0.129199	0.0514124		0.0120249	0.0558663	0.0357752	0.0338968	0.029026		0.588965	0.284499	0.176759	0.0672398	0.0366705			0.630002	0.486827	0.412161	0.288918	0.174181	0.0820534			0.782986	0.725166	0.625132	0.439519	0.283637		0.528829
122.4	0.675688	0.491482	0.368461	0.2349	0.1145	0.0598746		0.676357	0.437437	0.270934	0.17451	0.0632852			0.611005	0.467909	0.329456	0.246911	0.128516	0.0510924		0.0118329	0.0561472	0.0362481	0.0340917	0.0293987		0.584347	0.282403	0.175671	0.0664966	0.0362548			0.628122	0.485485	0.410477	0.288664	0.173919	0.0818479			0.78198	0.724861	0.624569	0.439338	0.283537		0.526858
122.6	0.674061	0.490693	0.367521	0.234211	0.11391	0.0595757		0.672881	0.434957	0.269586	0.17365	0.0628719			0.609252	0.466195	0.32833	0.245741	0.127968	0.0508246		0.0121743	0.055957	0.036013	0.0341786	0.0296803		0.58014	0.280516	0.174626	0.0662973	0.0357021			0.626226	0.484112	0.409241	0.288567	0.173769	0.0820123			0.782075	0.724745	0.624764	0.439115	0.283283		0.524925
122.8	0.672991	0.489913	0.367136	0.233964	0.113723	0.060029		0.669559	0.432857	0.268363	0.172745	0.0619385			0.607154	0.464482	0.326975	0.244484	0.12713	0.0500311		0.0123325	0.0558405	0.0356562	0.0340407	0.0292411		0.576318	0.278583	0.173694	0.0662219	0.0357087			0.624058	0.48262	0.407865	0.288176	0.173565	0.0819137			0.781646	0.724866	0.624494	0.438832	0.283017		0.523578
123	0.671562	0.488978	0.366091	0.233668	0.113499	0.0601003		0.66659	0.430598	0.267036	0.17159	0.0609857			0.605175	0.462414	0.326165	0.243251	0.126752	0.0499009		0.0122129	0.0557366	0.0356329	0.0339917	0.0290004		0.572446	0.276956	0.172655	0.0661517	0.0358285			0.622154	0.481139	0.406647	0.287577	0.17306	0.0816532			0.781188	0.724636	0.62443	0.438785	0.283127		0.522412
123.2	0.670179	0.487742	0.36492	0.233143	0.112925	0.059861		0.664008	0.428723	0.266426	0.170801	0.060922			0.603807	0.460714	0.325405	0.242589	0.126956	0.0496965		0.0122863	0.055458	0.0357041	0.0341643	0.0287419		0.568351	0.274968	0.171224	0.0655531	0.0354908			0.619962	0.479752	0.405651	0.287131	0.172756	0.0816112			0.780846	0.724587	0.624108	0.438516	0.283298		0.52149
123.4	0.669079	0.48732	0.364031	0.232666	0.113043	0.0601919		0.661381	0.427142	0.265386	0.169845	0.060291			0.602286	0.459173	0.324929	0.241647	0.126543	0.0496475		0.0125938	0.0550274	0.0355723	0.0341109	0.0283121		0.564401	0.273225	0.170279	0.0654173	0.0351897			0.617845	0.478028	0.404486	0.2862	0.172569	0.0815757			0.779788	0.723499	0.623574	0.437771	0.282901		0.520416
123.6	0.66833	0.48713	0.363453	0.232782	0.113159	0.0603146		0.659077	0.425009	0.264557	0.169137	0.0601644			0.600885	0.457761	0.324492	0.241112	0.126516	0.0497913		0.0122732	0.0551084	0.0353697	0.0341779	0.0280394		0.560902	0.271711	0.169356	0.0651734	0.0352739			0.615957	0.47621	0.40318	0.285176	0.172129	0.0819904			0.779575	0.723156	0.623207	0.437608	0.282936		0.519156
123.8	0.667765	0.486481	0.363143	0.232622	0.11303	0.0604321		0.656564	0.42347	0.263817	0.168621	0.0603796			0.599586	0.456584	0.323743	0.240564	0.126291	0.0490237		0.0128316	0.0548672	0.0348282	0.0340981	0.0279182		0.557307	0.270434	0.168037	0.0650627	0.0346592			0.614677	0.475053	0.402363	0.285099	0.172337	0.0821676			0.779079	0.722818	0.622773	0.437471	0.282634		0.518103
124	0.666869	0.485667	0.362772	0.232533	0.112478	0.0604346		0.65489	0.422792	0.263325	0.168271	0.0607688			0.598456	0.455587	0.323319	0.239631	0.126472	0.048797		0.0129496	0.0548082	0.0346822	0.0341659	0.0276857		0.55373	0.269174	0.167194	0.0647278	0.0347769			0.61308	0.474273	0.401437	0.284732	0.172634	0.0823435			0.779191	0.722437	0.622591	0.437426	0.28286		0.51687
124.2	0.666253	0.485231	0.362534	0.232239	0.112271	0.0607233		0.652664	0.421284	0.262871	0.167896	0.0610568			0.597749	0.454831	0.323069	0.239329	0.126714	0.0491339		0.0131404	0.0548048	0.034878	0.0347305	0.0277561		0.550361	0.267695	0.166351	0.0643813	0.0344242			0.611095	0.473357	0.40039	0.283941	0.172335	0.0819642			0.778713	0.721848	0.622483	0.43733	0.282653		0.515664
124.4	0.665368	0.484638	0.361967	0.231947	0.112097	0.0605784		0.650269	0.419924	0.262072	0.166866	0.0612367			0.596724	0.453734	0.322683	0.238751	0.126845	0.0488877		0.0132397	0.0549463	0.0352947	0.0349064	0.0277837		0.547469	0.266389	0.165642	0.0643014	0.0347453			0.609212	0.47253	0.399402	0.282647	0.172169	0.0813394			0.778266	0.721134	0.622228	0.437263	0.282401		0.514528
124.6	0.664518	0.483828	0.361678	0.232177	0.112023	0.0604594		0.648254	0.418816	0.261394	0.166789	0.0612379			0.595696	0.452829	0.322002	0.237855	0.126912	0.0489741		0.0135391	0.0546834	0.0351736	0.0350558	0.027693		0.544423	0.265531	0.165388	0.064167	0.0351775			0.607194	0.47117	0.398121	0.281707	0.171686	0.0811114			0.777707	0.7205	0.621721	0.437139	0.282179		0.513292
124.8	0.663892	0.483183	0.36146	0.231647	0.11175	0.0607728		0.64613	0.417576	0.260522	0.166491	0.0613338			0.594997	0.451874	0.321914	0.237458	0.127076	0.0495182		0.0134346	0.0551655	0.0353933	0.035528	0.0283212		0.54175	0.264201	0.165143	0.0644745	0.0353326			0.605897	0.47047	0.397364	0.281826	0.171725	0.0815307			0.777775	0.720499	0.621576	0.43748	0.282201		0.512308
125	0.663136	0.48277	0.361047	0.231435	0.111518	0.0605708		0.644045	0.416436	0.259966	0.165659	0.0613589			0.593943	0.450846	0.321397	0.237284	0.126968	0.0495788		0.0129234	0.0557821	0.0358034	0.0358038	0.029364		0.53908	0.263236	0.164515	0.0641031	0.0352666			0.604086	0.469339	0.396323	0.281431	0.171239	0.0815654			0.777387	0.720354	0.621667	0.437829	0.282363		0.511231
125.2	0.662383	0.482144	0.360952	0.231559	0.111898	0.0607667		0.641874	0.414971	0.259294	0.164965	0.0614083			0.592567	0.449563	0.320658	0.236738	0.126663	0.0496742		0.0126009	0.0560667	0.0360897	0.0359381	0.0298975		0.536295	0.262393	0.164376	0.0638279	0.0351446			0.602062	0.468093	0.394774	0.280461	0.17056	0.0810177			0.777045	0.720044	0.621406	0.437871	0.282195		0.510534
125.4	0.661392	0.48137	0.36062	0.231022	0.111719	0.0606122		0.640264	0.413878	0.258775	0.164803	0.0615528			0.591629	0.448719	0.319339	0.236353	0.126134	0.0495572		0.0123043	0.0564446	0.036338	0.0362245	0.0303007		0.533752	0.261056	0.163652	0.0637394	0.0351337			0.600384	0.467397	0.393798	0.279807	0.170859	0.0807283			0.776067	0.719565	0.620926	0.43733	0.281639		0.509466
125.6	0.661228	0.480928	0.360449	0.230786	0.111978	0.0608372		0.638011	0.412671	0.258025	0.16416	0.0613649			0.590871	0.447689	0.318723	0.236199	0.125847	0.0499688		0.0116691	0.0569507	0.0365196	0.0363916	0.0304835		0.531138	0.259976	0.163578	0.0641755	0.0352393			0.59874	0.466566	0.393083	0.279075	0.170307	0.0801438			0.775509	0.719219	0.620563	0.437487	0.281741		0.50876
125.8	0.660297	0.480293	0.360638	0.230337	0.111767	0.06034		0.636144	0.411587	0.257515	0.164023	0.0617498			0.589273	0.446333	0.317946	0.235112	0.125284	0.0496767		0.0114626	0.0571066	0.0367436	0.0361518	0.0309606		0.528425	0.25883	0.163021	0.0642055	0.0351345			0.597338	0.465807	0.391646	0.278191	0.169981	0.0801803			0.775583	0.719392	0.621206	0.43789	0.282013		0.507953
126	0.659506	0.479995	0.360095	0.230035	0.111495	0.0600865		0.63409	0.410018	0.256909	0.163506	0.0617115			0.588016	0.445153	0.316985	0.234348	0.12478	0.0494461		0.011578	0.0571096	0.0369043	0.0360769	0.0308596		0.526155	0.257735	0.162416	0.0638337	0.0350804			0.596027	0.464814	0.390214	0.277333	0.169411	0.0798222			0.774984	0.719062	0.620755	0.437203	0.281534		0.50743
126.2	0.658263	0.479287	0.359609	0.229442	0.110981	0.0597902		0.632073	0.408941	0.256284	0.163234	0.0614972			0.586523	0.444004	0.316223	0.233529	0.124391	0.0491732		0.011825	0.0565348	0.0368872	0.0351757	0.0308919		0.523471	0.256565	0.162108	0.0635348	0.0350166			0.594483	0.463166	0.388489	0.276426	0.168748	0.0792863			0.774794	0.718896	0.620341	0.437404	0.282065		0.506544
126.4	0.6571	0.479098	0.35929	0.228934	0.1106	0.0596707		0.630279	0.407814	0.255898	0.162924	0.0612079			0.585072	0.443005	0.315688	0.232529	0.12427	0.0487081		0.0121421	0.0561988	0.037077	0.0346943	0.0309412		0.521196	0.2552	0.161396	0.0629926	0.0347153			0.593136	0.462306	0.387504	0.275936	0.168584	0.0788068			0.774219	0.718557	0.619862	0.436766	0.281661		0.505517
126.6	0.656191	0.478548	0.358519	0.228545	0.110204	0.0594764		0.627869	0.405967	0.254971	0.161953	0.0601184			0.584053	0.442384	0.316032	0.231549	0.12416	0.0488746		0.0124454	0.0563053	0.0369012	0.0343298	0.0309309		0.518667	0.253739	0.160451	0.0628101	0.0342068			0.591903	0.461455	0.386724	0.275374	0.168459	0.0786706			0.773652	0.718309	0.619699	0.436166	0.281467		0.504578
126.8	0.65544	0.477966	0.357948	0.228151	0.109773	0.0595604		0.62627	0.405163	0.254475	0.161457	0.0594221			0.582387	0.441193	0.315092	0.23058	0.123432	0.0484383		0.0124438	0.0560536	0.0366825	0.0336945	0.0308666		0.516152	0.252266	0.160066	0.0622354	0.0337162			0.590619	0.460053	0.38575	0.274481	0.167963	0.0779198			0.772992	0.717909	0.618831	0.435744	0.28091		0.503838
127	0.654722	0.477536	0.357136	0.227473	0.109586	0.0594347		0.624582	0.404208	0.253883	0.160753	0.0588786			0.581237	0.440194	0.314777	0.23037	0.123431	0.0488796		0.0123918	0.0557156	0.0364875	0.0333558	0.0308289		0.513554	0.251344	0.159749	0.0619719	0.0332503			0.5893	0.458778	0.384799	0.273974	0.167417	0.0774833			0.772102	0.716952	0.617991	0.435063	0.28041		0.503361
127.2	0.653895	0.476846	0.356002	0.226979	0.109268	0.0591554		0.622942	0.40339	0.253429	0.160277	0.0584982			0.580193	0.439249	0.313989	0.229765	0.123339	0.0489827		0.0122318	0.0557932	0.0364167	0.0336	0.0304139		0.510424	0.249422	0.158763	0.0609134	0.0320188			0.588188	0.457707	0.384049	0.273414	0.167287	0.0772657			0.771275	0.716002	0.617402	0.434059	0.280002		0.502259
127.4	0.653042	0.476102	0.355331	0.226781	0.109064	0.0586857		0.621688	0.40276	0.253096	0.159739	0.0583141			0.578977	0.438523	0.313568	0.229138	0.12281	0.049035		0.0120249	0.0560113	0.0361036	0.033745	0.0303875		0.507847	0.248487	0.158526	0.0607495	0.0319312			0.586963	0.456325	0.383334	0.272587	0.16728	0.0769163			0.770483	0.714812	0.616891	0.433418	0.279314		0.500723
127.6	0.652343	0.47524	0.354725	0.226488	0.108698	0.0583983		0.620215	0.401937	0.25306	0.159441	0.0587041			0.578109	0.438076	0.313025	0.228806	0.123014	0.0492141		0.011418	0.0564037	0.0360799	0.033958	0.0303382		0.505592	0.24764	0.15779	0.0601525	0.0317908			0.585766	0.455084	0.382364	0.271793	0.167468	0.0769377			0.769548	0.714232	0.616052	0.432814	0.278757		0.499707
127.8	0.651623	0.474589	0.35432	0.226223	0.108442	0.0583738		0.618567	0.400865	0.252768	0.15927	0.0589347			0.576805	0.43723	0.312257	0.228081	0.122656	0.0488064		0.0114265	0.0568085	0.0361768	0.0340321	0.0303847		0.503273	0.246504	0.156818	0.0598794	0.0313612			0.584707	0.45446	0.381866	0.271788	0.167557	0.0768936			0.768872	0.713296	0.615543	0.432431	0.278394		0.498949
128	0.651096	0.473973	0.354017	0.226144	0.108396	0.0582917		0.617804	0.400468	0.252564	0.159486	0.0593514			0.575656	0.436134	0.311792	0.227128	0.122341	0.0486171		0.0113002	0.0567546	0.0358323	0.0340058	0.0299565		0.501215	0.245657	0.156429	0.0594988	0.0315222			0.583753	0.453931	0.381297	0.27138	0.167837	0.0771714			0.768362	0.712452	0.614529	0.431875	0.278067		0.497614
128.2	0.650864	0.473859	0.354118	0.226181	0.10835	0.0581116		0.61615	0.399343	0.252142	0.159357	0.0591026			0.574623	0.43538	0.311015	0.226284	0.122518	0.0484219		0.010984	0.0570262	0.0360866	0.0347035	0.0299696		0.499207	0.244979	0.156004	0.0594385	0.0318469			0.582198	0.452863	0.380459	0.270489	0.167477	0.0770489			0.767473	0.71133	0.613736	0.431202	0.277223		0.496274
128.4	0.65033	0.473596	0.353848	0.226161	0.108541	0.0580169		0.614839	0.398736	0.251952	0.15897	0.0587337			0.573384	0.434563	0.310342	0.225094	0.12245	0.0476208		0.010354	0.0573774	0.0365651	0.0351921	0.0302435		0.496609	0.244118	0.15531	0.0588903	0.0318939			0.581381	0.452189	0.379974	0.270779	0.16755	0.0776313			0.766871	0.710379	0.612728	0.430558	0.276765		0.495508
128.6	0.649742	0.473037	0.353378	0.225952	0.108473	0.0576221		0.613634	0.39773	0.251625	0.159081	0.058362			0.572101	0.433516	0.309517	0.224161	0.121758	0.0469519		0.0098467	0.0576948	0.0368362	0.0358338	0.03084		0.494777	0.243541	0.155365	0.0590318	0.0324431			0.580398	0.451466	0.37933	0.27042	0.16732	0.0784082			0.766171	0.709366	0.611803	0.430216	0.276282		0.494348
128.8	0.649139	0.47273	0.353263	0.22549	0.108436	0.0578899		0.61188	0.396484	0.250523	0.158774	0.0579326			0.571576	0.432613	0.309084	0.224125	0.121763	0.0469058		0.00993948	0.0576667	0.0368324	0.0361877	0.0310681		0.493014	0.242626	0.154949	0.0591506	0.0326245			0.579252	0.450944	0.378686	0.270549	0.167151	0.0789253			0.766302	0.709233	0.611635	0.430338	0.276405		0.493458
129	0.64848	0.472175	0.352918	0.225157	0.108723	0.0575853		0.610464	0.39589	0.250202	0.158129	0.0578953			0.57088	0.431852	0.308626	0.224109	0.121908	0.0464198		0.00959725	0.0580532	0.0368132	0.0363454	0.0314036		0.490892	0.241928	0.154142	0.0584975	0.0326776			0.578201	0.450416	0.378223	0.270679	0.167134	0.0790847			0.766079	0.708419	0.611062	0.430197	0.276628		0.492348
129.2	0.648095	0.471875	0.353138	0.225409	0.109317	0.057843		0.608974	0.394697	0.249451	0.157817	0.0575236			0.570002	0.430889	0.307654	0.223477	0.121369	0.0458293		0.0095632	0.0582754	0.0366781	0.0366759	0.0311435		0.488976	0.241386	0.153695	0.058716	0.0329563			0.577044	0.449685	0.377488	0.270191	0.167157	0.0789282			0.765678	0.707793	0.610385	0.429948	0.27622		0.491517
129.4	0.647616	0.471345	0.35305	0.225017	0.109334	0.0577478		0.607368	0.393527	0.248931	0.157515	0.0571916			0.56951	0.430638	0.307296	0.223379	0.12162	0.0459485		0.00930622	0.0585436	0.0365723	0.0370218	0.0308569		0.487359	0.240487	0.153103	0.0590206	0.0332754			0.576053	0.449092	0.376714	0.270085	0.16715	0.0788716			0.76533	0.707381	0.610153	0.429842	0.276273		0.490755
129.6	0.647266	0.471103	0.353145	0.225119	0.109459	0.0578345		0.606009	0.392819	0.248315	0.157321	0.0573051			0.568951	0.430322	0.307304	0.223468	0.121623	0.0461058		0.00955634	0.0586152	0.0364855	0.0370354	0.0305797		0.485514	0.240176	0.152715	0.0591849	0.0332485			0.574848	0.448079	0.375745	0.269286	0.166465	0.0785178			0.765245	0.706863	0.610363	0.42972	0.276396		0.490178
129.8	0.645787	0.470266	0.353133	0.225082	0.109063	0.0571402		0.60452	0.391798	0.24775	0.15737	0.0572829			0.567864	0.429342	0.306914	0.223	0.12146	0.045837		0.00982926	0.0586023	0.0367003	0.0371637	0.0303911		0.483846	0.23973	0.152549	0.059321	0.0335391			0.573954	0.447649	0.374509	0.268955	0.166317	0.078832			0.765529	0.707209	0.610934	0.429732	0.276758		0.489704
130	0.644875	0.470165	0.352704	0.225068	0.108875	0.0566545		0.603125	0.390673	0.247299	0.156974	0.0573487			0.567749	0.428777	0.306486	0.222907	0.121988	0.0459443		0.0102932	0.0584293	0.0363425	0.0370398	0.0299178		0.482571	0.239184	0.152362	0.0599743	0.0337999			0.572879	0.446795	0.373244	0.26853	0.165752	0.078341			0.765445	0.70689	0.610619	0.428822	0.276583		0.489121
130.2	0.643899	0.46975	0.352661	0.225158	0.108545	0.0568034		0.60117	0.389755	0.246475	0.156095	0.0567084			0.567063	0.428096	0.305993	0.222616	0.122019	0.0457409		0.0110296	0.0581026	0.0356416	0.0361409	0.0294486		0.480497	0.238379	0.152109	0.0601136	0.0336461			0.572097	0.446363	0.372629	0.26869	0.166002	0.0781494			0.76553	0.706719	0.610527	0.428446	0.27708		0.488204
130.4	0.643346	0.469326	0.352432	0.225076	0.108874	0.0572373		0.599852	0.388925	0.245654	0.155721	0.0565052			0.566624	0.428014	0.30635	0.222668	0.122192	0.0457397		0.0116104	0.0579363	0.0355645	0.0358862	0.0290826		0.479276	0.237891	0.152093	0.0606843	0.0336475			0.570994	0.445799	0.372135	0.268651	0.165857	0.0780398			0.764856	0.706658	0.610159	0.427646	0.276518		0.487378
130.6	0.642618	0.468179	0.351443	0.224783	0.10833	0.0570258		0.598361	0.387991	0.244815	0.155054	0.0561591			0.565743	0.427142	0.306135	0.222517	0.12165	0.0459551		0.0118015	0.057938	0.0353301	0.0357277	0.0292222		0.477478	0.236938	0.152117	0.0607477	0.0336535			0.569924	0.445172	0.371664	0.268368	0.165751	0.0779388			0.764351	0.70654	0.609904	0.427266	0.276437		0.486744
130.8	0.642144	0.467703	0.350884	0.224232	0.107904	0.0569143		0.596958	0.387343	0.244036	0.154724	0.0559065			0.564586	0.42642	0.305287	0.222448	0.121089	0.0459042		0.0121059	0.057743	0.0350214	0.0353015	0.0290493		0.475565	0.236298	0.152327	0.0604225	0.0332718			0.569265	0.444838	0.371331	0.26852	0.165693	0.0778805			0.764384	0.706642	0.609496	0.427081	0.275907		0.485671
131	0.641689	0.467154	0.350357	0.223649	0.107939	0.0569417		0.595745	0.387124	0.243803	0.154249	0.0560589			0.563569	0.425567	0.304818	0.222239	0.120826	0.0461416		0.0120039	0.0577592	0.0349039	0.035138	0.0286276		0.473565	0.235348	0.152059	0.0600007	0.0329027			0.568536	0.444489	0.37117	0.268616	0.165755	0.0779843			0.763874	0.706723	0.609058	0.426618	0.275744		0.485185
131.2	0.641025	0.466753	0.349889	0.22327	0.107613	0.0569725		0.594472	0.386427	0.243596	0.153697	0.056218			0.562797	0.42448	0.30406	0.221546	0.120366	0.0462224		0.011425	0.0580468	0.0353472	0.0357086	0.0287516		0.47147	0.23379	0.151043	0.0595748	0.0322514			0.567926	0.443951	0.371273	0.26816	0.166063	0.0779134			0.763393	0.706574	0.60871	0.426029	0.275566		0.483831
131.4	0.640431	0.466039	0.349496	0.2231	0.107367	0.0566438		0.593115	0.385501	0.24317	0.153284	0.0562808			0.561838	0.423674	0.303303	0.220868	0.119847	0.0461817		0.0112841	0.0583005	0.0353903	0.0357878	0.0287329		0.469721	0.233362	0.151058	0.0596505	0.0324721			0.567156	0.443469	0.370995	0.26854	0.166316	0.0782843			0.763071	0.706447	0.60804	0.425749	0.274952		0.482743
131.6	0.639827	0.465666	0.348777	0.222483	0.107159	0.0564847		0.59189	0.384828	0.243018	0.153095	0.0563842			0.560944	0.423027	0.30265	0.220404	0.119646	0.0457251		0.0110702	0.058472	0.0357482	0.0360174	0.028685		0.467999	0.232244	0.150434	0.0589517	0.0322878			0.566148	0.442608	0.370455	0.268332	0.16619	0.0780851			0.762382	0.706163	0.60709	0.425522	0.274663		0.482191
131.8	0.638881	0.465253	0.348359	0.222111	0.106751	0.0563101		0.590587	0.383897	0.242619	0.152693	0.0565604			0.559468	0.421798	0.301738	0.219624	0.118921	0.0455485		0.0109506	0.0583948	0.035935	0.0357157	0.0287092		0.466149	0.231099	0.1497	0.0584573	0.0321728			0.565613	0.44244	0.370297	0.268727	0.166281	0.0782739			0.762154	0.705779	0.606559	0.425323	0.274335		0.481152
132	0.638459	0.464835	0.347524	0.221512	0.106366	0.0559282		0.589535	0.38293	0.24237	0.152622	0.056672			0.558434	0.420528	0.301322	0.218358	0.118442	0.0449983		0.0108364	0.0578079	0.0354887	0.0353061	0.0285982		0.464375	0.230573	0.149365	0.0582073	0.0321651			0.565037	0.44182	0.369823	0.26878	0.166473	0.0782728			0.761476	0.705581	0.605848	0.424788	0.273749		0.480182
132.2	0.63798	0.464454	0.347095	0.221407	0.10612	0.0555314		0.5879	0.38183	0.2425	0.152553	0.0561563			0.557563	0.419721	0.30055	0.217187	0.11841	0.0446351		0.0110168	0.057743	0.0356938	0.0353989	0.0289332		0.462358	0.229736	0.148807	0.0582858	0.0321891			0.564119	0.441109	0.36918	0.268265	0.166394	0.0784188			0.761386	0.705393	0.605654	0.424634	0.273753		0.479867
132.4	0.637368	0.464295	0.346311	0.22084	0.106137	0.055778		0.586777	0.381128	0.242172	0.152199	0.0559571			0.556939	0.419026	0.300547	0.216874	0.118065	0.0443379		0.0107087	0.057801	0.0362382	0.0354144	0.0294712		0.460172	0.228725	0.148163	0.0577365	0.0317908			0.563638	0.4408	0.368728	0.268398	0.166468	0.0784375			0.760983	0.705035	0.605096	0.424636	0.273778		0.47962
132.6	0.636861	0.463723	0.345847	0.220374	0.105905	0.0555505		0.585283	0.379837	0.24204	0.151839	0.0558116			0.55611	0.417866	0.300183	0.216129	0.117431	0.0436547		0.0110913	0.0574942	0.0359172	0.0351952	0.0293269		0.458864	0.227737	0.147819	0.0577467	0.0316659			0.562691	0.440234	0.368299	0.267833	0.16624	0.0780713			0.760086	0.703913	0.604245	0.424379	0.273267		0.478671
132.8	0.63605	0.463325	0.3454	0.219972	0.105829	0.0557711		0.583833	0.379005	0.241571	0.151706	0.0556958			0.55556	0.417209	0.300065	0.21581	0.11764	0.0440747		0.0113038	0.0571801	0.0357468	0.0349476	0.0290651		0.45708	0.226693	0.147106	0.0570086	0.0314348			0.561639	0.439348	0.367351	0.26786	0.165852	0.0773302			0.759553	0.703632	0.603846	0.424321	0.273262		0.477962
133	0.635339	0.462739	0.345204	0.219785	0.106094	0.0556249		0.582666	0.378407	0.241264	0.151428	0.0555641			0.554919	0.416567	0.300014	0.21518	0.117305	0.0436641		0.0106216	0.0573879	0.0360709	0.0352512	0.029585		0.455368	0.225796	0.146481	0.0562012	0.0310762			0.561121	0.438739	0.367037	0.267418	0.165836	0.0766064			0.759108	0.702724	0.603476	0.424058	0.273417		0.476797
133.2	0.635212	0.463068	0.345912	0.220443	0.106631	0.0562315		0.581465	0.377451	0.240805	0.151675	0.055082			0.554078	0.415933	0.299482	0.214466	0.116801	0.0436888		0.0106324	0.0570662	0.0367572	0.0359313	0.0300094		0.453546	0.224911	0.145617	0.0559227	0.0306085			0.56035	0.437854	0.366508	0.26687	0.165491	0.0761821			0.758695	0.702297	0.603778	0.424176	0.27316		0.476032
133.4	0.634363	0.462656	0.34564	0.220461	0.106417	0.0563865		0.580121	0.376313	0.240158	0.151329	0.054705			0.553562	0.415723	0.299968	0.214315	0.117255	0.0442436		0.0103796	0.0570943	0.037157	0.0362608	0.0300872		0.452045	0.224056	0.145081	0.0557877	0.0303769			0.559679	0.43741	0.365938	0.266349	0.165367	0.0757958			0.75841	0.701926	0.604483	0.424326	0.2736		0.475407
133.6	0.633226	0.462216	0.345652	0.220327	0.106122	0.056604		0.578833	0.375376	0.239364	0.151009	0.0545935			0.553218	0.415237	0.299785	0.214236	0.117501	0.0447242		0.0110824	0.0564709	0.036799	0.0360953	0.0298656		0.450939	0.223644	0.144568	0.0559026	0.0301958			0.559125	0.43693	0.365478	0.265873	0.165305	0.0759469			0.757841	0.701558	0.604948	0.424225	0.273666		0.474434
133.8	0.632505	0.461774	0.345681	0.220398	0.106278	0.0565892		0.577359	0.374391	0.239048	0.150429	0.0542259			0.552552	0.414304	0.299247	0.213634	0.117553	0.0447051		0.0108956	0.0565312	0.0372476	0.0361169	0.0303467		0.449217	0.222907	0.144242	0.0562298	0.0302046			0.558123	0.43671	0.364512	0.265449	0.164986	0.0756325			0.757286	0.701215	0.604813	0.423839	0.273702		0.473677
134	0.631954	0.46156	0.345346	0.220686	0.106644	0.056614		0.576191	0.373744	0.238609	0.150353	0.054334			0.552545	0.414032	0.299311	0.213689	0.118149	0.0449317		0.0109184	0.0566521	0.0371261	0.0359111	0.0307842		0.447557	0.222518	0.144079	0.056635	0.030032			0.557177	0.436203	0.36405	0.264978	0.164832	0.0751649			0.756584	0.700301	0.604558	0.423183	0.273434		0.472408
134.2	0.631199	0.460635	0.344882	0.220278	0.106632	0.0566883		0.574638	0.373291	0.237624	0.149997	0.0543523			0.551932	0.413653	0.299059	0.213884	0.118515	0.0453985		0.0111367	0.0564516	0.0371394	0.0356205	0.0308961		0.445871	0.222176	0.14383	0.0567141	0.0301333			0.556256	0.435847	0.363521	0.264634	0.165114	0.0753104			0.755876	0.700113	0.604545	0.422998	0.273577		0.471347
134.4	0.630875	0.459824	0.344574	0.220187	0.106779	0.0569239		0.574236	0.37312	0.237191	0.150077	0.0551172			0.551173	0.413036	0.298717	0.213738	0.118365	0.0452103		0.0112588	0.0563295	0.0372134	0.0357667	0.0310402		0.445097	0.222098	0.144114	0.0569901	0.0304476			0.554708	0.434509	0.362383	0.263744	0.164414	0.0747443			0.755177	0.70019	0.604245	0.423126	0.273264		0.470794
134.6	0.63114	0.45939	0.344368	0.219896	0.106817	0.0568806		0.57344	0.372892	0.236596	0.149629	0.0554102			0.55004	0.412088	0.297932	0.213227	0.118206	0.045106		0.0112301	0.0563079	0.0370201	0.0354958	0.0307723		0.443869	0.221931	0.143953	0.0568152	0.0303772			0.552871	0.433306	0.361367	0.263015	0.16372	0.0746958			0.755016	0.700042	0.604012	0.422922	0.273292		0.470106
134.8	0.630975	0.459211	0.344285	0.219568	0.10692	0.0568396		0.57256	0.372813	0.236218	0.149505	0.0554816			0.549403	0.412051	0.297693	0.213151	0.118438	0.0451716		0.0112328	0.0560968	0.0367437	0.0350657	0.0306023		0.44247	0.222014	0.143829	0.0570205	0.0301798			0.552035	0.432942	0.361281	0.263011	0.163914	0.0751217			0.755015	0.700337	0.603955	0.423139	0.272994		0.469157
135	0.630377	0.458524	0.343672	0.219127	0.106417	0.0568722		0.571791	0.372858	0.236448	0.149361	0.0560156			0.548516	0.411422	0.297021	0.212548	0.118486	0.0448288		0.0109392	0.0562097	0.036802	0.0350384	0.0306794		0.441061	0.221748	0.143691	0.0569651	0.0300128			0.550496	0.431713	0.360342	0.262592	0.16352	0.0749104			0.755185	0.700475	0.603679	0.423277	0.273289		0.469232
135.2	0.629813	0.458233	0.343281	0.218875	0.106227	0.0567577		0.570687	0.371847	0.235726	0.14844	0.0555532			0.548046	0.410898	0.296626	0.212015	0.118578	0.0448318		0.0107661	0.0564213	0.0367867	0.0351676	0.0307177		0.439618	0.221106	0.143349	0.0570969	0.029949			0.549287	0.430878	0.3601	0.262181	0.162954	0.0749842			0.754978	0.699826	0.603307	0.423163	0.272773		0.468491
135.4	0.62925	0.45767	0.342616	0.218531	0.106218	0.0563622		0.569533	0.37123	0.235182	0.148361	0.0552112			0.547389	0.410811	0.296038	0.211689	0.118482	0.0446389		0.0110773	0.0564727	0.0364702	0.0347937	0.0302963		0.43864	0.221134	0.143629	0.0571868	0.0303173			0.54818	0.430227	0.359126	0.262077	0.16279	0.0749767			0.754898	0.699549	0.603161	0.423447	0.27216		0.467961
135.6	0.62853	0.457361	0.341978	0.217967	0.105828	0.055906		0.568717	0.370817	0.235355	0.148382	0.0550872			0.546615	0.410185	0.295816	0.211579	0.11832	0.0442675		0.0108496	0.0569859	0.0364993	0.0349838	0.0303666		0.437776	0.220654	0.143508	0.05732	0.0306401			0.547207	0.429267	0.358288	0.261392	0.162425	0.0744733			0.75484	0.699184	0.602682	0.423523	0.272345		0.467149
135.8	0.627339	0.457068	0.341315	0.217972	0.105512	0.0558995		0.567459	0.369922	0.235019	0.148072	0.055221			0.545807	0.409487	0.29549	0.211448	0.118036	0.044309		0.010758	0.0573654	0.0366157	0.0351947	0.030456		0.436858	0.220308	0.143284	0.0576364	0.0308655			0.546913	0.42933	0.358244	0.261922	0.16266	0.0750473			0.754737	0.699156	0.602629	0.423486	0.271814		0.466647
136	0.626768	0.457041	0.340818	0.217693	0.105206	0.0558431		0.566268	0.369023	0.234735	0.148267	0.0550121			0.545402	0.40905	0.295329	0.211108	0.118182	0.0438188		0.0110031	0.0574757	0.0361757	0.0352727	0.030354		0.43568	0.219958	0.143447	0.0576183	0.0308507			0.546175	0.428843	0.357557	0.261375	0.162492	0.0751715			0.754419	0.698896	0.602098	0.423011	0.271735		0.466639
136.2	0.626598	0.457364	0.340897	0.218365	0.10584	0.0561193		0.565694	0.368666	0.23466	0.148471	0.0550205			0.545424	0.408542	0.29508	0.210877	0.118387	0.0435357		0.0109427	0.0575367	0.0361932	0.035718	0.0303762		0.434446	0.219281	0.143115	0.0575923	0.0309696			0.545399	0.42835	0.356878	0.260891	0.16236	0.075135			0.75407	0.698634	0.601343	0.422703	0.271423		0.466056
136.4	0.626267	0.457611	0.340694	0.218541	0.106128	0.0565775		0.564691	0.367914	0.234036	0.148113	0.0547902			0.545052	0.408088	0.295076	0.211231	0.118164	0.0430354		0.0102877	0.057691	0.0364555	0.0361315	0.0304929		0.43283	0.218178	0.142486	0.056439	0.0303695			0.544981	0.428077	0.356334	0.260729	0.162608	0.0751345			0.753551	0.698135	0.600697	0.422301	0.270867		0.465381
136.6	0.625732	0.457262	0.340851	0.218403	0.106292	0.0565724		0.563404	0.367237	0.234029	0.147847	0.0546176			0.544518	0.407221	0.294964	0.210555	0.117633	0.0422168		0.0099508	0.0578363	0.0365448	0.0369038	0.0304824		0.431234	0.216644	0.142246	0.0554898	0.0295388			0.544117	0.427024	0.355854	0.260349	0.162149	0.0748559			0.752654	0.697328	0.599647	0.421411	0.269965		0.464684
136.8	0.624813	0.456995	0.340411	0.218006	0.105965	0.0562404		0.56266	0.36674	0.233931	0.1482	0.0546978			0.543729	0.406904	0.294604	0.210081	0.117119	0.042045		0.00930018	0.0580393	0.036973	0.0374598	0.0305959		0.429727	0.215721	0.141852	0.0546149	0.0294586			0.543543	0.426535	0.35547	0.260661	0.16195	0.0746656			0.752198	0.697203	0.599525	0.420871	0.269372		0.464131
137	0.624657	0.457084	0.340524	0.218029	0.106074	0.0563453		0.561144	0.365607	0.232899	0.14771	0.0538242			0.543226	0.406606	0.294412	0.209963	0.117155	0.0416618		0.00842661	0.0584313	0.0379575	0.0383602	0.0313066		0.428296	0.21443	0.140735	0.0539137	0.0289323			0.543795	0.426563	0.356243	0.260905	0.162113	0.0749259			0.751641	0.696544	0.599225	0.419997	0.269064		0.462801
137.2	0.62455	0.457301	0.34076	0.218455	0.106215	0.0568044		0.559736	0.364558	0.232152	0.14742	0.0534149			0.542347	0.406004	0.293757	0.209491	0.116747	0.0412734		0.00839846	0.0582005	0.0382527	0.0388536	0.031534		0.426763	0.212895	0.139799	0.0533693	0.0281963			0.543263	0.426231	0.356214	0.261215	0.1624	0.0752763			0.75095	0.695977	0.59883	0.419443	0.268394		0.461878
137.4	0.623556	0.456545	0.340662	0.217946	0.106029	0.0566931		0.558265	0.363432	0.231326	0.146764	0.0528076			0.541874	0.405802	0.293683	0.209238	0.116696	0.0415304		0.00805446	0.058321	0.0380257	0.0390729	0.0313416		0.425455	0.211881	0.13951	0.0531061	0.0282677			0.542871	0.42605	0.356154	0.260956	0.162939	0.0755657			0.750237	0.695726	0.598508	0.419072	0.268434		0.461523
137.6	0.622826	0.456099	0.340483	0.217814	0.106099	0.0567734		0.556464	0.361931	0.229905	0.145604	0.051919			0.54133	0.405376	0.293131	0.208873	0.116535	0.0419001		0.00794695	0.0583221	0.0383343	0.0390382	0.0312661		0.424344	0.210772	0.139149	0.0526444	0.0282329			0.542546	0.42544	0.355607	0.260501	0.162965	0.0759331			0.749817	0.695346	0.598078	0.418782	0.268407		0.461063
137.8	0.623048	0.455968	0.340566	0.217825	0.10648	0.0569256		0.555555	0.361343	0.229374	0.14499	0.0516459			0.540933	0.404915	0.292601	0.208778	0.116314	0.0416952		0.00771098	0.058277	0.0384738	0.0388832	0.0313236		0.422283	0.20938	0.138295	0.0516392	0.0279896			0.541903	0.425131	0.355374	0.260295	0.162905	0.075518			0.749004	0.69459	0.597578	0.417649	0.267965		0.459902
138	0.622497	0.455419	0.340439	0.217463	0.106364	0.0568089		0.554537	0.360671	0.228828	0.144734	0.0518027			0.540465	0.404321	0.292057	0.208872	0.116176	0.041443		0.00765409	0.0586554	0.0386065	0.0390497	0.0313853		0.421088	0.208771	0.138004	0.0511687	0.0281819			0.541184	0.424634	0.35474	0.25982	0.162952	0.0755631			0.748528	0.694345	0.597644	0.417266	0.26847		0.458619
138.2	0.62226	0.455248	0.340628	0.217408	0.10666	0.0578019		0.553638	0.360016	0.228436	0.1441	0.0517433			0.539619	0.403544	0.291228	0.208739	0.115591	0.0410962		0.00797498	0.0580927	0.038324	0.0387727	0.0307392		0.419939	0.208056	0.137349	0.0507395	0.028297			0.539958	0.423702	0.353805	0.259221	0.162363	0.075433			0.748444	0.694577	0.597518	0.417222	0.268675		0.458028
138.4	0.622336	0.454846	0.340577	0.217382	0.106537	0.0581888		0.553323	0.359548	0.228208	0.143555	0.0521585			0.538859	0.402961	0.290421	0.208148	0.115184	0.0408207		0.00814253	0.0580527	0.0379537	0.0385414	0.0305697		0.419125	0.207422	0.137106	0.0505888	0.0282527			0.538956	0.422915	0.353199	0.258656	0.161765	0.075339			0.748086	0.694445	0.597052	0.417305	0.268704		0.457414
138.6	0.622222	0.454473	0.340286	0.21752	0.106796	0.0582406		0.552768	0.359008	0.227806	0.143109	0.0524044			0.537905	0.402443	0.290269	0.207826	0.115018	0.0413669		0.00799484	0.0578355	0.0376617	0.0379566	0.0305986		0.41768	0.207127	0.136774	0.0506754	0.0283283			0.537885	0.422214	0.352787	0.25822	0.161328	0.0755396			0.74812	0.694013	0.597063	0.417352	0.269091		0.457032
138.8	0.621184	0.453914	0.339776	0.21727	0.106614	0.0579779		0.552081	0.358651	0.227785	0.142811	0.0523607			0.537055	0.40199	0.290097	0.207243	0.114806	0.0415264		0.00819251	0.0574262	0.0374402	0.0375804	0.0306179		0.416389	0.206782	0.136543	0.0506884	0.0284193			0.537464	0.422095	0.352182	0.257896	0.161385	0.0756565			0.747933	0.693635	0.597045	0.417753	0.269446		0.456656
139	0.620732	0.453603	0.339119	0.216506	0.106334	0.0577961		0.551337	0.357853	0.227702	0.142196	0.0524615			0.536102	0.401742	0.289837	0.20626	0.114394	0.0417192		0.0082202	0.0571981	0.0372459	0.0370586	0.0304252		0.41501	0.206453	0.136401	0.0508526	0.0285553			0.536634	0.421432	0.351381	0.257387	0.161089	0.0754687			0.748186	0.693614	0.597394	0.418262	0.270008		0.456405
139.2	0.620253	0.453257	0.339094	0.216058	0.106378	0.0578229		0.550504	0.35734	0.227549	0.141761	0.0524781			0.535389	0.401212	0.289403	0.205441	0.113851	0.0418184		0.0085392	0.0570324	0.0371348	0.0367043	0.0302712		0.414003	0.206109	0.136168	0.0508293	0.0287154			0.536313	0.421398	0.351206	0.256889	0.16119	0.0752117			0.748037	0.692963	0.597468	0.418548	0.26991		0.455307
139.4	0.619737	0.452701	0.338827	0.215607	0.10623	0.0580459		0.54975	0.356712	0.227693	0.141906	0.0528539			0.534556	0.400581	0.28927	0.205324	0.113605	0.0420592		0.00886531	0.0570233	0.0370764	0.0364824	0.0305412		0.413361	0.206193	0.136375	0.0512473	0.0289412			0.535457	0.42099	0.35047	0.256691	0.161104	0.0746896			0.747905	0.692945	0.597801	0.419135	0.270436		0.45457
139.6	0.619357	0.45261	0.33902	0.21581	0.10611	0.0579736		0.549234	0.356481	0.227876	0.142069	0.0533418			0.533991	0.399824	0.289189	0.205046	0.113207	0.0421542		0.00892664	0.0573253	0.0373596	0.0368153	0.0307256		0.412151	0.20596	0.136414	0.0516536	0.0289357			0.535298	0.420775	0.349934	0.256908	0.160836	0.0746662			0.747952	0.692719	0.597831	0.419214	0.270694		0.454022
139.8	0.618738	0.45238	0.338834	0.215456	0.105919	0.0582868		0.548248	0.355725	0.227303	0.141965	0.053397			0.53372	0.399589	0.289257	0.204939	0.113173	0.0423679		0.00891734	0.0572663	0.037567	0.0370727	0.031096		0.411284	0.20592	0.136546	0.0520431	0.0290702			0.534786	0.420958	0.349905	0.256926	0.160797	0.0745532			0.747662	0.692463	0.597493	0.419247	0.270043		0.453827
140	0.618648	0.452109	0.338915	0.214885	0.105699	0.0582604		0.547803	0.355414	0.226933	0.141968	0.0533331			0.533451	0.39895	0.28894	0.204495	0.11311	0.0422644		0.00909034	0.0570773	0.0374266	0.0365775	0.0312309		0.410637	0.206038	0.136981	0.0523504	0.0295888			0.534077	0.420606	0.349307	0.256203	0.160754	0.0741573			0.747134	0.691901	0.596692	0.418772	0.269525		0.45353
140.2	0.618449	0.451942	0.338733	0.214607	0.105927	0.0582461		0.547452	0.355151	0.226724	0.141843	0.0536447			0.533428	0.39847	0.288928	0.204545	0.11334	0.0425769		0.00883266	0.0573266	0.0377757	0.0366975	0.0315351		0.409951	0.205634	0.136423	0.0526043	0.0295408			0.533144	0.420142	0.348903	0.255869	0.160401	0.0737658			0.74663	0.691448	0.596133	0.418527	0.268959		0.45246
140.4	0.61804	0.451482	0.338571	0.214213	0.105706	0.0577084		0.546714	0.355221	0.226597	0.141926	0.0535996			0.532667	0.397608	0.28844	0.204483	0.112954	0.0422655		0.00916824	0.0571011	0.0378194	0.0364922	0.0314164		0.408995	0.20503	0.136452	0.0524034	0.0287888			0.532479	0.419884	0.348605	0.255479	0.160264	0.073635			0.746412	0.691293	0.59542	0.418087	0.268458		0.452175
140.6	0.617146	0.450682	0.338137	0.213093	0.105011	0.0568212		0.54611	0.355304	0.226747	0.142147	0.0537065			0.532457	0.396863	0.288297	0.20373	0.112742	0.0418833		0.00902912	0.0571041	0.0376329	0.0367639	0.0315045		0.408208	0.204954	0.136888	0.0532007	0.0288721			0.531897	0.419459	0.348682	0.255508	0.159806	0.0735665			0.745794	0.690692	0.594388	0.417297	0.267834		0.451765
140.8	0.616387	0.450049	0.337179	0.212322	0.103944	0.0558451		0.545712	0.354918	0.226748	0.142838	0.0539743			0.532047	0.396991	0.287617	0.203402	0.11286	0.0422203		0.00891511	0.0572672	0.0381254	0.0364487	0.0314488		0.407987	0.204951	0.137068	0.053717	0.0294637			0.531267	0.419525	0.348729	0.25572	0.159641	0.0733326			0.744986	0.690204	0.594155	0.416694	0.267097		0.451022
141	0.615888	0.449304	0.336858	0.211657	0.103458	0.0553943		0.544712	0.354347	0.226519	0.142514	0.0532874			0.53224	0.396904	0.287342	0.203623	0.11313	0.0426378		0.00895219	0.057703	0.0387394	0.0364766	0.0316422		0.407516	0.20436	0.136789	0.0534759	0.0292886			0.531028	0.419604	0.348863	0.256006	0.159843	0.0735078			0.74444	0.689935	0.593951	0.416249	0.266747		0.449919
141.2	0.615465	0.448533	0.336919	0.211446	0.103415	0.0551882		0.543633	0.353837	0.226012	0.142217	0.0533276			0.531532	0.395928	0.286637	0.202919	0.112215	0.0419933		0.00870694	0.0581001	0.0390467	0.0366795	0.031538		0.406711	0.203959	0.137153	0.0535921	0.0293476			0.530246	0.41875	0.348255	0.255708	0.159871	0.0737161			0.744074	0.68957	0.593309	0.416096	0.266641		0.44951
141.4	0.614744	0.447695	0.336712	0.211158	0.10329	0.0548888		0.542619	0.35339	0.225564	0.141674	0.0527756			0.531278	0.395792	0.286258	0.203184	0.112281	0.0424744		0.00866585	0.0581094	0.0390292	0.0366379	0.0311197		0.405941	0.2036	0.137257	0.0533338	0.0293956			0.529637	0.417882	0.347799	0.254815	0.159754	0.0737166			0.743612	0.689055	0.593032	0.415297	0.26639		0.4494
141.6	0.614644	0.447785	0.336681	0.211812	0.103538	0.0551796		0.541813	0.352607	0.224938	0.141045	0.0521785			0.53065	0.395521	0.285915	0.202899	0.112354	0.0423708		0.00922709	0.0580911	0.0388747	0.0364314	0.0304022		0.405679	0.203227	0.137243	0.0527881	0.0294603			0.52938	0.417432	0.347361	0.254568	0.159665	0.0740482			0.743543	0.688588	0.592782	0.415083	0.266652		0.448368
141.8	0.614711	0.447663	0.336913	0.211692	0.103439	0.0552116		0.541869	0.352807	0.225259	0.141142	0.0524089			0.530329	0.395177	0.285718	0.202943	0.112819	0.0421442		0.00966821	0.0575912	0.0383902	0.0362657	0.0297161		0.404203	0.202464	0.136231	0.0519519	0.0287176			0.528574	0.417761	0.347548	0.254706	0.159622	0.0744079			0.742674	0.688053	0.592162	0.414105	0.266343		0.447049
142	0.613714	0.446914	0.33627	0.211636	0.102772	0.0547772		0.541171	0.352866	0.225725	0.141375	0.0525912			0.529847	0.394718	0.285156	0.20281	0.112467	0.0418206		0.0101419	0.0575441	0.0380267	0.0363473	0.0295415		0.403608	0.202118	0.136018	0.0515954	0.0288384			0.52748	0.417076	0.347176	0.254038	0.159132	0.0744678			0.742702	0.687628	0.591553	0.414067	0.266684		0.446278
142.2	0.613495	0.447144	0.336119	0.212192	0.103045	0.0553303		0.540522	0.352461	0.225256	0.141142	0.0525332			0.529383	0.394421	0.284771	0.202749	0.112639	0.0416962		0.0100362	0.0574197	0.0377952	0.0364002	0.029267		0.402346	0.201198	0.135422	0.0510002	0.0285453			0.527018	0.416603	0.347312	0.253959	0.15844	0.0747078			0.74244	0.68712	0.591003	0.413719	0.266196		0.445911
142.4	0.612802	0.446359	0.335472	0.211744	0.102622	0.0545027		0.540105	0.351956	0.225304	0.1409	0.0525871			0.52886	0.394191	0.284477	0.202435	0.113171	0.041981		0.0102204	0.0575805	0.0373683	0.0365573	0.0293126		0.401155	0.200584	0.135288	0.0507033	0.0284664			0.52705	0.416241	0.347214	0.2537	0.158563	0.0753213			0.741891	0.686321	0.590451	0.413435	0.265959		0.445355
142.6	0.611996	0.446081	0.334853	0.212044	0.103145	0.0541913		0.539141	0.351153	0.22481	0.140463	0.0521213			0.527804	0.393263	0.284024	0.201974	0.112939	0.0419267		0.00992205	0.0571663	0.0367819	0.0365663	0.0289803		0.399692	0.200362	0.135036	0.0500313	0.028238			0.526694	0.415594	0.346532	0.253385	0.158426	0.0753017			0.741455	0.68579	0.590695	0.413391	0.266409		0.444844
142.8	0.611031	0.445521	0.334084	0.211596	0.102661	0.0538513		0.538134	0.35047	0.224549	0.13998	0.0518616			0.527028	0.392891	0.283815	0.20151	0.113133	0.0413906		0.00996814	0.0570524	0.0363138	0.0368992	0.0285952		0.398403	0.199785	0.134304	0.0495733	0.0279153			0.526298	0.414778	0.346023	0.252746	0.158294	0.0754575			0.741183	0.685717	0.590283	0.413296	0.266512		0.444286
143	0.610839	0.44537	0.333635	0.211221	0.102584	0.0540957		0.537478	0.349889	0.224336	0.140063	0.0519635			0.526508	0.392443	0.283332	0.201241	0.112876	0.040893		0.00949789	0.0567005	0.036197	0.0368417	0.0282903		0.396814	0.199337	0.133576	0.0490411	0.0275183			0.525863	0.413997	0.345747	0.252386	0.158554	0.07513			0.741412	0.685502	0.590192	0.413227	0.266275		0.443927
143.2	0.610207	0.444655	0.333324	0.211132	0.102335	0.0541748		0.535976	0.349019	0.224172	0.140056	0.0516993			0.525818	0.391547	0.282914	0.200943	0.11263	0.0405264		0.00950773	0.0572167	0.0363412	0.0372531	0.0287142		0.395783	0.199008	0.13329	0.0488273	0.0273161			0.525136	0.413429	0.345234	0.252188	0.15832	0.0746029			0.741023	0.684797	0.589542	0.412695	0.265876		0.443336
143.4	0.60956	0.444326	0.332831	0.210965	0.102279	0.0543491		0.534749	0.347742	0.223513	0.139544	0.0516384			0.525283	0.391002	0.283046	0.200975	0.112802	0.0404494		0.00951023	0.0575756	0.0362443	0.0376052	0.0290794		0.394971	0.198637	0.133139	0.0490628	0.0271336			0.524663	0.412921	0.344808	0.252257	0.158098	0.0744245			0.7405	0.684184	0.589483	0.412674	0.265592		0.443293
143.6	0.609345	0.44435	0.332678	0.210941	0.102597	0.0546275		0.533991	0.347208	0.2231	0.139587	0.0518572			0.52468	0.390662	0.282703	0.200918	0.112611	0.0403277		0.00903851	0.0579672	0.0361975	0.0382418	0.0293102		0.393843	0.198501	0.133063	0.0491589	0.0270045			0.523986	0.412275	0.343929	0.251834	0.157828	0.0740815			0.740207	0.683534	0.589004	0.412073	0.264979		0.44334
143.8	0.608839	0.444113	0.332543	0.210333	0.102655	0.0551263		0.532949	0.34593	0.222705	0.139543	0.0516074			0.524049	0.389979	0.282516	0.200732	0.112633	0.0402583		0.008759	0.0579598	0.0360098	0.038156	0.029748		0.39306	0.197897	0.132548	0.0492781	0.0270041			0.52364	0.412127	0.343873	0.25163	0.158018	0.0740468			0.739646	0.682855	0.588069	0.411724	0.264183		0.442897
144	0.608323	0.443968	0.332337	0.209964	0.102511	0.0555407		0.5323	0.345339	0.222158	0.139209	0.0517002			0.523276	0.389197	0.281897	0.200476	0.112235	0.039869		0.00892484	0.0577502	0.0358089	0.0378609	0.0299246		0.392522	0.197313	0.1324	0.0497092	0.027219			0.523007	0.411886	0.343317	0.251766	0.157882	0.0738794			0.739096	0.682382	0.587413	0.411017	0.263695		0.442437
144.2	0.607699	0.443455	0.331899	0.209544	0.102222	0.0554119		0.531052	0.344632	0.221585	0.139072	0.0517379			0.522883	0.38886	0.281603	0.200689	0.112133	0.0397737		0.00877607	0.05796	0.0357606	0.0379345	0.0301174		0.39154	0.196775	0.131847	0.0499719	0.0268749			0.522339	0.411629	0.342793	0.251639	0.157898	0.0738288			0.738715	0.682005	0.586967	0.410789	0.263599		0.441671
144.4	0.607105	0.44308	0.331134	0.208782	0.101709	0.0550996		0.530757	0.344694	0.221638	0.13949	0.051903			0.522387	0.388199	0.281045	0.200092	0.111878	0.0395502		0.0087985	0.0576154	0.0353896	0.0376258	0.0300899		0.390997	0.196502	0.131642	0.0500286	0.0267399			0.521892	0.411041	0.342188	0.251267	0.157796	0.0732018			0.738436	0.682078	0.586507	0.410366	0.263262		0.441402
144.6	0.606156	0.442425	0.330472	0.208103	0.10087	0.054734		0.529369	0.343558	0.221059	0.138762	0.0517973			0.522129	0.388076	0.281196	0.19975	0.111729	0.0395503		0.00820253	0.0579822	0.0357091	0.0377591	0.0306118		0.390906	0.196485	0.131788	0.0506167	0.0272364			0.521882	0.410806	0.341843	0.251328	0.157544	0.073087			0.738135	0.681654	0.586597	0.41009	0.263108		0.440667
144.8	0.604971	0.441387	0.329327	0.20746	0.100113	0.0541533		0.528894	0.342713	0.221059	0.138882	0.0520868			0.521936	0.387813	0.280934	0.199603	0.111359	0.039841		0.00813163	0.0584379	0.0362405	0.0369922	0.0309315		0.391207	0.196389	0.132202	0.0507963	0.0279744			0.521631	0.410494	0.341384	0.251317	0.157291	0.0727242			0.737545	0.681344	0.586642	0.409785	0.263031		0.439821
145	0.604642	0.440905	0.329012	0.207169	0.100143	0.054464		0.528137	0.342175	0.220965	0.138352	0.0519088			0.521635	0.387147	0.280507	0.199191	0.110662	0.039481		0.00827801	0.0586541	0.0363261	0.0368902	0.0309475		0.390606	0.195995	0.132319	0.0508423	0.028031			0.522092	0.410696	0.341274	0.251821	0.15786	0.0728756			0.737691	0.681473	0.586827	0.410001	0.263133		0.439367
145.2	0.605093	0.440936	0.328973	0.207298	0.100653	0.0550459		0.527261	0.341817	0.22061	0.137829	0.0522734			0.520516	0.386529	0.280014	0.19852	0.110122	0.0390102		0.00798142	0.0590115	0.0366006	0.036709	0.0312548		0.390085	0.195747	0.132404	0.0512231	0.0281373			0.521659	0.409891	0.340822	0.251101	0.157704	0.0728532			0.737458	0.681068	0.586789	0.410112	0.263472		0.438268
145.4	0.604745	0.440674	0.328796	0.207398	0.100431	0.055121		0.526277	0.341425	0.220534	0.137861	0.0520251			0.520249	0.38678	0.279767	0.198951	0.110455	0.0393386		0.00803969	0.058596	0.0362428	0.0367159	0.0314024		0.389622	0.195256	0.132626	0.0513292	0.028023			0.521032	0.409447	0.340577	0.250507	0.157511	0.0725389			0.737173	0.680882	0.587029	0.409846	0.263788		0.437276
145.6	0.604613	0.440896	0.328737	0.207736	0.100619	0.0554147		0.526178	0.341252	0.220719	0.137573	0.051826			0.519833	0.386575	0.279978	0.198437	0.110632	0.0394231		0.0079417	0.0586793	0.0362769	0.0368489	0.0317224		0.388984	0.195181	0.132746	0.0516059	0.0283922			0.520852	0.409614	0.34055	0.250608	0.157788	0.072778			0.737135	0.681115	0.587031	0.410303	0.264385		0.436453
145.8	0.60435	0.44079	0.328206	0.207689	0.100098	0.0553807		0.525862	0.341307	0.22074	0.137627	0.0521692			0.519387	0.386087	0.279737	0.198088	0.110851	0.0394587		0.00788888	0.0583881	0.0363759	0.03702	0.0319726		0.387791	0.194367	0.132242	0.0512713	0.0277685			0.519989	0.409402	0.340313	0.250281	0.157246	0.0725976			0.736864	0.680864	0.586764	0.410045	0.264368		0.435537
146	0.603952	0.44032	0.327996	0.20794	0.100229	0.0553486		0.524819	0.34098	0.220839	0.137578	0.0521195			0.519207	0.385675	0.279273	0.19793	0.110636	0.0395454		0.00789335	0.0585045	0.0361936	0.0372182	0.0320774		0.387479	0.194017	0.132345	0.0509218	0.0281894			0.519414	0.408655	0.34016	0.250313	0.156913	0.0724734			0.737054	0.68063	0.586711	0.409919	0.264557		0.434226
146.2	0.603786	0.439806	0.327585	0.208017	0.100397	0.0551618		0.524004	0.340395	0.220362	0.136752	0.0516985			0.518963	0.385187	0.278958	0.197664	0.110981	0.0393428		0.00757701	0.0588582	0.0365534	0.0372405	0.0323207		0.386116	0.193362	0.131596	0.0503393	0.027825			0.51946	0.408538	0.339949	0.250536	0.156796	0.0727252			0.736697	0.680312	0.586732	0.409637	0.264415		0.433761
146.4	0.60315	0.439088	0.326851	0.208015	0.10035	0.0548644		0.523612	0.339878	0.220078	0.136837	0.0509705			0.518614	0.385123	0.279085	0.197473	0.111084	0.0392152		0.0077257	0.0584111	0.0364036	0.0372701	0.0320483		0.384869	0.192823	0.131193	0.0496561	0.0275751			0.518718	0.407828	0.339172	0.250131	0.156881	0.072982			0.736461	0.680431	0.586886	0.409626	0.264731		0.433382
146.6	0.602816	0.439048	0.326362	0.208135	0.100498	0.0549076		0.522233	0.339086	0.219203	0.136425	0.0504146			0.51829	0.384779	0.278865	0.197738	0.111202	0.0393283		0.00701647	0.0585299	0.0365808	0.0376447	0.031912		0.383837	0.192563	0.130527	0.0492003	0.0272387			0.517565	0.407014	0.33869	0.24962	0.156374	0.0724376			0.736056	0.680732	0.587188	0.409426	0.264902		0.432825
146.8	0.602206	0.438541	0.326096	0.207896	0.0999968	0.0545334		0.521404	0.338562	0.218959	0.136633	0.0503337			0.518493	0.384798	0.279305	0.198011	0.111358	0.039384		0.00724854	0.0586393	0.0369054	0.0379644	0.0314781		0.382755	0.19231	0.129912	0.048931	0.0272458			0.516469	0.406332	0.338275	0.24884	0.155733	0.072282			0.735763	0.680853	0.586813	0.409069	0.264534		0.432751
147	0.60225	0.438596	0.326264	0.207929	0.100234	0.0546627		0.520823	0.338215	0.218561	0.136985	0.0500493			0.518427	0.384245	0.278807	0.198205	0.111464	0.0393462		0.00710593	0.0584967	0.0373409	0.0381894	0.0309389		0.381501	0.19212	0.129379	0.0485009	0.0272906			0.515294	0.405992	0.337669	0.248775	0.155456	0.0720464			0.735278	0.680427	0.586263	0.408756	0.26406		0.432532
147.2	0.601569	0.438069	0.326356	0.207707	0.100238	0.054647		0.519988	0.337581	0.218412	0.136829	0.0500818			0.51816	0.384263	0.278592	0.198113	0.111577	0.0397551		0.00732302	0.0588169	0.0374635	0.0384776	0.0310225		0.380618	0.191866	0.129229	0.0485105	0.0272166			0.514368	0.405825	0.337328	0.248699	0.155275	0.0720543			0.734607	0.680034	0.585747	0.408133	0.263648		0.432112
147.4	0.60079	0.437687	0.32636	0.207807	0.100438	0.0546794		0.519726	0.337194	0.21798	0.136921	0.0502647			0.517791	0.384104	0.278248	0.197899	0.111786	0.0396809		0.00723007	0.0585422	0.0374903	0.0385436	0.0306834		0.379857	0.191515	0.128924	0.048586	0.0270765			0.513492	0.405403	0.336461	0.248297	0.154926	0.0719105			0.734297	0.679386	0.585607	0.408252	0.263494		0.431595
147.6	0.600884	0.437688	0.326581	0.207792	0.100842	0.0549736		0.51936	0.336978	0.21824	0.137043	0.0503611			0.51793	0.384186	0.278268	0.198439	0.112044	0.0403729		0.00668472	0.0588844	0.0375864	0.0387181	0.0309297		0.379094	0.191461	0.128912	0.0489484	0.0273274			0.512174	0.404792	0.335742	0.248319	0.154559	0.0714582			0.734289	0.679267	0.584944	0.408051	0.263516		0.43144
147.8	0.600413	0.437957	0.327137	0.207948	0.101068	0.0552085		0.518618	0.336404	0.217978	0.137274	0.0504807			0.517748	0.383953	0.278286	0.198151	0.111741	0.0404969		0.00681499	0.0584872	0.0376554	0.0383017	0.0309428		0.37832	0.191068	0.128687	0.0490736	0.0277011			0.511513	0.404776	0.335838	0.248452	0.15459	0.0714912			0.734023	0.679002	0.584452	0.408075	0.262955		0.430965
148	0.599627	0.437745	0.327286	0.207847	0.101211	0.0553364		0.518251	0.33609	0.217695	0.137443	0.0506712			0.51748	0.38384	0.278211	0.197958	0.111621	0.0405112		0.00714871	0.0580954	0.0372765	0.0378749	0.0306515		0.377649	0.190668	0.128779	0.0496049	0.0277934			0.510433	0.404427	0.335043	0.24837	0.154246	0.071342			0.7336	0.678378	0.583895	0.407346	0.262575		0.43092
148.2	0.599136	0.437718	0.32749	0.207547	0.101184	0.0553549		0.517215	0.335517	0.216935	0.137341	0.0507003			0.517091	0.383572	0.278131	0.197736	0.11171	0.0403667		0.00681899	0.0582948	0.0372843	0.0378447	0.0309125		0.376933	0.190382	0.12837	0.0495973	0.0275355			0.509601	0.403993	0.334772	0.247936	0.154363	0.0709405			0.733126	0.677835	0.58329	0.407369	0.262354		0.43054
148.4	0.598557	0.437372	0.326876	0.206696	0.101084	0.0547908		0.516816	0.335551	0.216941	0.137383	0.0512799			0.516391	0.382964	0.27758	0.196802	0.111268	0.0402218		0.0067365	0.0580914	0.0373046	0.0376029	0.0308689		0.376397	0.189826	0.127899	0.0492109	0.0274773			0.50899	0.403483	0.334666	0.247333	0.153961	0.0703443			0.733045	0.677717	0.583018	0.407255	0.262167		0.430222
148.6	0.598172	0.436992	0.326542	0.206631	0.101232	0.0543993		0.515801	0.334815	0.216684	0.137099	0.0510758			0.515415	0.382073	0.277035	0.196106	0.110429	0.0401384		0.00653696	0.0583337	0.0376962	0.0376065	0.0310563		0.376397	0.189667	0.128534	0.0493791	0.0277326			0.509132	0.403665	0.335024	0.247234	0.153912	0.0708987			0.732814	0.67721	0.58282	0.407257	0.262057		0.429922
148.8	0.597776	0.436987	0.32611	0.206477	0.101598	0.0543252		0.515555	0.334572	0.2167	0.137315	0.0512172			0.514831	0.381632	0.276288	0.195006	0.109632	0.0396811		0.00663024	0.0584106	0.03761	0.0369728	0.0308391		0.376083	0.189279	0.128415	0.0494636	0.0278098			0.50902	0.403724	0.334872	0.246899	0.154073	0.0707831			0.73258	0.676873	0.582403	0.40705	0.262143		0.429649
149	0.597805	0.437256	0.326054	0.206521	0.101729	0.0547356		0.514956	0.33417	0.216612	0.137087	0.0513609			0.514019	0.381237	0.275854	0.194392	0.109117	0.0394205		0.00643898	0.0585215	0.0377219	0.0371398	0.0308459		0.375417	0.188775	0.128442	0.0496053	0.0277209			0.509152	0.403403	0.334647	0.246585	0.15436	0.0705161			0.73274	0.676832	0.582664	0.407736	0.262064		0.429391
149.2	0.597469	0.437049	0.32634	0.206016	0.101842	0.0547304		0.514131	0.333666	0.21625	0.136565	0.0513619			0.513031	0.380652	0.275753	0.194277	0.108871	0.0392422		0.00613193	0.0590498	0.0382974	0.0372947	0.0318002		0.375105	0.188594	0.128644	0.0497977	0.0274453			0.508515	0.402662	0.334241	0.245654	0.154263	0.0700492			0.732332	0.676458	0.582642	0.407894	0.261993		0.427941
149.4	0.596891	0.436632	0.326382	0.205961	0.101511	0.054714		0.513151	0.333006	0.216055	0.136402	0.0510721			0.512324	0.380062	0.275668	0.194254	0.108929	0.0393234		0.00591891	0.0589437	0.0380929	0.0374422	0.0319006		0.37431	0.18842	0.12871	0.050169	0.027298			0.508236	0.402438	0.334158	0.245442	0.154473	0.0703108			0.732356	0.676546	0.582557	0.407817	0.262345		0.427517
149.6	0.596139	0.435926	0.325728	0.205701	0.101451	0.0542492		0.513118	0.332482	0.215928	0.135667	0.05103			0.511601	0.379326	0.275696	0.193727	0.108921	0.0391281		0.0056168	0.0591992	0.0380504	0.0373855	0.032273		0.373722	0.188035	0.128292	0.049883	0.0269611			0.50821	0.402536	0.334133	0.245158	0.154865	0.0707871			0.732421	0.676441	0.582266	0.407683	0.262271		0.427215
149.8	0.595744	0.435334	0.32526	0.205667	0.101522	0.054247		0.512649	0.332494	0.215895	0.135644	0.051144			0.511096	0.379175	0.275818	0.193637	0.109086	0.0392953		0.00588992	0.059044	0.0377037	0.0373191	0.0320652		0.373208	0.187319	0.127657	0.0491573	0.0262788			0.508365	0.402714	0.334041	0.245195	0.15521	0.0709394			0.732563	0.676192	0.582254	0.407244	0.262278		0.425991
150	0.595166	0.434661	0.32475	0.205552	0.10167	0.0541548		0.512059	0.332472	0.215896	0.135088	0.051128			0.510811	0.37896	0.275859	0.193376	0.109026	0.0391861		0.00592792	0.0589739	0.0373102	0.0370294	0.0318651		0.372733	0.187013	0.127056	0.0485969	0.0261706			0.508295	0.402438	0.333974	0.245463	0.155756	0.0711397			0.732456	0.67625	0.581797	0.406646	0.261994		0.42516
150.2	0.594797	0.434215	0.323719	0.205702	0.100824	0.0535558		0.511702	0.3325	0.215142	0.134626	0.0513999			0.510601	0.378783	0.276058	0.193002	0.109202	0.0390348		0.00597935	0.0590285	0.0375085	0.0369597	0.0321209		0.372048	0.18649	0.1263	0.0483313	0.0256019			0.508441	0.402527	0.334196	0.245819	0.156212	0.0713943			0.732032	0.675929	0.581673	0.406402	0.262087		0.425068
150.4	0.594733	0.434304	0.32326	0.205731	0.100719	0.0538801		0.510928	0.331957	0.214518	0.134556	0.0510272			0.510326	0.379152	0.276284	0.193288	0.109455	0.0391164		0.00587714	0.0587867	0.0373988	0.0369302	0.0318354		0.371618	0.186368	0.126251	0.0480932	0.0257345			0.507538	0.401855	0.333621	0.245615	0.156046	0.0713683			0.731767	0.676109	0.581815	0.406249	0.261927		0.425082
150.6	0.594563	0.434361	0.323168	0.2053	0.100568	0.0535658		0.509665	0.331336	0.214097	0.133887	0.0508486			0.510227	0.378797	0.276692	0.19403	0.109963	0.0394009		0.00629096	0.0588449	0.0371544	0.0368105	0.0314439		0.370626	0.18615	0.125624	0.0480293	0.025664			0.507105	0.401955	0.333724	0.245794	0.155976	0.0716028			0.731058	0.675494	0.581564	0.405532	0.261315		0.424604
150.8	0.59392	0.433693	0.322799	0.204884	0.100039	0.0532334		0.50917	0.33088	0.214064	0.133889	0.0508427			0.510371	0.378737	0.276872	0.194432	0.110131	0.0395879		0.00683344	0.0582556	0.0368054	0.0365095	0.0307788		0.369501	0.186172	0.125259	0.0477129	0.0257312			0.507087	0.402363	0.333744	0.24611	0.156346	0.0721472			0.730817	0.675353	0.581272	0.405477	0.261406		0.424174
151	0.593525	0.433266	0.322524	0.204701	0.0996015	0.0530179		0.508738	0.330522	0.213527	0.133253	0.0503583			0.510098	0.378495	0.276759	0.194994	0.110552	0.0394747		0.00710803	0.0580676	0.0365453	0.0363376	0.0306125		0.36792	0.18557	0.124644	0.04742	0.02558			0.506872	0.402052	0.333855	0.246756	0.15661	0.0724486			0.730222	0.67466	0.580606	0.405062	0.261146		0.423115
151.2	0.593275	0.432686	0.322116	0.204813	0.0995588	0.0532236		0.507822	0.329941	0.213206	0.132882	0.0499859			0.509749	0.378262	0.27647	0.194473	0.110328	0.0396136		0.00735102	0.0578852	0.0365591	0.0358854	0.0306129		0.366979	0.184839	0.124218	0.0473321	0.0251765			0.506902	0.402003	0.334043	0.246776	0.156566	0.0727792			0.730151	0.673924	0.580113	0.404644	0.260972		0.422109
151.4	0.592775	0.432165	0.321426	0.2047	0.0993217	0.0528982		0.506751	0.329422	0.212439	0.132469	0.04896			0.510261	0.3783	0.276758	0.19475	0.11104	0.0403396		0.00718325	0.0576921	0.0363977	0.0358129	0.0303109		0.366482	0.184651	0.124142	0.0476063	0.0255962			0.506143	0.401439	0.333997	0.246858	0.156348	0.0727712			0.729816	0.67322	0.579772	0.404685	0.261338		0.421028
151.6	0.592556	0.432223	0.321199	0.204589	0.0991617	0.0531179		0.505912	0.329279	0.212623	0.132105	0.048845			0.510516	0.378226	0.276792	0.194689	0.111106	0.0407861		0.00736097	0.0582083	0.0365358	0.0357435	0.0305898		0.366012	0.184369	0.124526	0.0478065	0.0258265			0.505007	0.400847	0.333873	0.246974	0.156004	0.0723361			0.729863	0.672952	0.579257	0.404394	0.261233		0.42028
151.8	0.591995	0.432073	0.320883	0.204116	0.0989362	0.0528146		0.505213	0.328706	0.212403	0.13214	0.0487214			0.509909	0.377575	0.276327	0.194102	0.110619	0.0402474		0.00727926	0.058089	0.0367665	0.0358608	0.0305779		0.365003	0.183606	0.124572	0.0472484	0.0261876			0.504269	0.400533	0.333657	0.246366	0.155786	0.0721213			0.729488	0.672414	0.578869	0.404239	0.261035		0.419655
152	0.591498	0.431651	0.320826	0.203635	0.0990107	0.0526226		0.50485	0.328218	0.212047	0.132216	0.0487931			0.5093	0.376916	0.275742	0.193339	0.110241	0.039611		0.00719325	0.0581638	0.0373102	0.0361955	0.0305353		0.363849	0.182729	0.124221	0.0472069	0.0261165			0.503844	0.400224	0.33342	0.246313	0.155835	0.0720879			0.728701	0.671659	0.578225	0.403826	0.261014		0.418987
152.2	0.591432	0.431711	0.320417	0.202987	0.0989628	0.052869		0.504014	0.328134	0.211809	0.132257	0.0487484			0.508592	0.375922	0.27491	0.192805	0.109668	0.0393734		0.00658392	0.0590062	0.038409	0.0365886	0.0310057		0.36295	0.182002	0.123755	0.0462319	0.0258523			0.503193	0.399796	0.332958	0.245857	0.155313	0.0713763			0.728238	0.671162	0.577935	0.403847	0.260911		0.418052
152.4	0.591149	0.431172	0.31954	0.202444	0.0989084	0.0520226		0.503707	0.328041	0.212327	0.132464	0.0489881			0.508129	0.37537	0.274172	0.192156	0.109007	0.0393626		0.00642491	0.0593706	0.0392104	0.0368803	0.031054		0.362155	0.181583	0.123708	0.0461968	0.026034			0.503041	0.399651	0.332615	0.24528	0.154907	0.0713704			0.728044	0.671223	0.578184	0.403955	0.26079		0.417611
152.6	0.590747	0.4313	0.31936	0.202325	0.0990767	0.0519357		0.503334	0.327591	0.212426	0.132704	0.0486952			0.507697	0.374977	0.27367	0.192087	0.108533	0.0390233		0.00597198	0.060221	0.0399169	0.0371907	0.0316251		0.361854	0.181273	0.123556	0.046175	0.0258859			0.502882	0.399306	0.332168	0.245113	0.154711	0.071384			0.727734	0.671269	0.578226	0.404025	0.260748		0.417241
152.8	0.590452	0.431434	0.319516	0.202089	0.0993198	0.052049		0.502766	0.327024	0.21247	0.13227	0.0488392			0.506983	0.374704	0.27324	0.191459	0.108164	0.0385898		0.00564943	0.0607795	0.0403804	0.0375537	0.0320522		0.361126	0.18067	0.123172	0.0459788	0.0256327			0.502824	0.399056	0.331625	0.244736	0.154786	0.071271			0.727524	0.671525	0.57804	0.403886	0.260483		0.41687
153	0.589545	0.430858	0.319361	0.201637	0.0992733	0.0520205		0.502395	0.326792	0.212224	0.132486	0.0489501			0.506297	0.374145	0.272844	0.191149	0.107569	0.0386069		0.00553564	0.0610689	0.040886	0.0381313	0.0323962		0.360262	0.180139	0.12324	0.0462162	0.0257284			0.502451	0.397968	0.330919	0.244014	0.154418	0.0710144			0.727271	0.671292	0.577977	0.403893	0.259983		0.416028
153.2	0.589227	0.430313	0.320027	0.201097	0.0993891	0.0522566		0.501706	0.326445	0.211923	0.132177	0.0488133			0.505587	0.373353	0.272263	0.190428	0.107335	0.0385415		0.00594537	0.0610543	0.0410878	0.037821	0.0326689		0.35991	0.180065	0.123325	0.0465247	0.0257395			0.502022	0.397669	0.330579	0.243457	0.154063	0.070951			0.727282	0.671178	0.577855	0.403839	0.259761		0.415387
153.4	0.588676	0.429974	0.319851	0.200921	0.0993745	0.0521478		0.501264	0.325809	0.211784	0.132219	0.0487747			0.505149	0.373106	0.271684	0.18995	0.107379	0.0390827		0.00575229	0.0609734	0.0407058	0.0376742	0.0325044		0.359738	0.179775	0.123302	0.0467511	0.0258926			0.501417	0.396903	0.329876	0.243	0.153667	0.070625			0.727087	0.67103	0.577509	0.403347	0.259495		0.415462
153.6	0.587571	0.429408	0.319343	0.200481	0.0994836	0.0521947		0.501059	0.325368	0.211305	0.131757	0.0485869			0.504631	0.3728	0.270985	0.189354	0.107081	0.0390281		0.00577739	0.061124	0.0407582	0.0378403	0.0323727		0.359448	0.179207	0.12325	0.0464583	0.0258257			0.500846	0.396179	0.328822	0.242366	0.152992	0.0695962			0.726744	0.670587	0.576974	0.403073	0.259041		0.415291
153.8	0.587041	0.429944	0.319305	0.200525	0.0998447	0.0524828		0.500791	0.325151	0.211026	0.131949	0.0489214			0.504238	0.372622	0.270531	0.188746	0.107205	0.0393119		0.00599809	0.0607834	0.0406288	0.0379504	0.032104		0.359227	0.178792	0.123497	0.046399	0.0258986			0.500821	0.396114	0.328492	0.242558	0.153223	0.0689989			0.726847	0.670634	0.576826	0.402718	0.258931		0.414764
154	0.586201	0.429671	0.318537	0.200078	0.0992814	0.0524924		0.500185	0.324671	0.210363	0.131398	0.0492646			0.50344	0.372255	0.269783	0.188157	0.107064	0.0384895		0.00585051	0.0607471	0.0404798	0.0379343	0.0319706		0.359249	0.178484	0.123553	0.0465012	0.0261144			0.500434	0.395348	0.327858	0.242513	0.153127	0.0687763			0.726853	0.670731	0.576312	0.402912	0.258671		0.41485
154.2	0.586	0.429732	0.318564	0.20032	0.0991441	0.0523053		0.499292	0.323725	0.209061	0.13087	0.0492978			0.503056	0.372262	0.269674	0.187946	0.107426	0.0384639		0.00573953	0.0605685	0.0406519	0.0382859	0.0320554		0.359306	0.178413	0.123649	0.0464186	0.0262277			0.500319	0.395224	0.327713	0.242718	0.152753	0.0689771			0.726589	0.670372	0.576268	0.40292	0.258375		0.414753
154.4	0.585713	0.429916	0.318489	0.200178	0.099459	0.0526768		0.498135	0.322869	0.208868	0.130385	0.0486005			0.502492	0.372264	0.269286	0.188176	0.107361	0.0384296		0.0060303	0.0600743	0.0402201	0.0378716	0.031518		0.358841	0.178476	0.123462	0.0462073	0.026403			0.499679	0.395038	0.326788	0.242357	0.152178	0.0687414			0.726011	0.670196	0.576	0.402702	0.257908		0.414764
154.6	0.585021	0.429508	0.318462	0.200026	0.0995896	0.0526182		0.497186	0.322462	0.208687	0.130046	0.0482444			0.502275	0.371889	0.269305	0.188369	0.107629	0.0384042		0.00605231	0.0599262	0.039801	0.0380164	0.031479		0.35804	0.178266	0.12303	0.0458219	0.0259753			0.49931	0.394926	0.326661	0.242412	0.151992	0.0688318			0.725659	0.669677	0.575587	0.402246	0.257637		0.414316
154.8	0.584401	0.429024	0.317858	0.199349	0.0993438	0.0526496		0.4964	0.322053	0.208629	0.129776	0.0480577			0.501828	0.371333	0.268721	0.18829	0.107612	0.0381752		0.00588331	0.0595362	0.0393347	0.0379721	0.0311899		0.357754	0.178397	0.123185	0.0463083	0.0258242			0.499427	0.394981	0.326865	0.242498	0.15216	0.0690428			0.725324	0.669375	0.575023	0.402251	0.25757		0.414047
155	0.584425	0.428696	0.317588	0.199333	0.0992312	0.0525029		0.495664	0.321668	0.208361	0.12941	0.0476075			0.501113	0.370786	0.268381	0.187918	0.107426	0.0376529		0.00599663	0.0592309	0.039029	0.0380023	0.0311513		0.356864	0.177986	0.122634	0.0458256	0.0255058			0.499093	0.394297	0.326772	0.242503	0.15182	0.0691549			0.724685	0.668736	0.574617	0.402051	0.257031		0.41339
155.2	0.584576	0.428285	0.317182	0.19952	0.0992698	0.0527105		0.494524	0.320871	0.207993	0.129206	0.0473443			0.500802	0.370304	0.267636	0.187201	0.10749	0.0378461		0.00584887	0.0588115	0.0388151	0.0381007	0.0307745		0.356436	0.177418	0.122396	0.0454002	0.0250742			0.498683	0.394396	0.327054	0.242227	0.151677	0.0692692			0.724481	0.668038	0.574103	0.401809	0.25679		0.412998
155.4	0.58413	0.427868	0.316966	0.198747	0.0991586	0.0525451		0.494376	0.321159	0.208272	0.129112	0.0475992			0.500738	0.370045	0.26738	0.18744	0.107434	0.0378517		0.00602388	0.0588818	0.0382407	0.0378987	0.0303373		0.356079	0.177038	0.122398	0.0453605	0.0251008			0.497558	0.393823	0.326514	0.241917	0.151564	0.0688943			0.723986	0.666987	0.573429	0.401301	0.256595		0.412144
155.6	0.584025	0.427899	0.316914	0.198672	0.0989199	0.0527363		0.494057	0.321154	0.208576	0.128813	0.0481123			0.500024	0.369469	0.266723	0.186656	0.107148	0.0375249		0.00608033	0.0589248	0.0381103	0.0376064	0.0303031		0.35539	0.176394	0.122546	0.0453525	0.0247571			0.496857	0.393643	0.326038	0.241869	0.151681	0.0689219			0.723202	0.66624	0.572686	0.400875	0.255975		0.411194
155.8	0.584039	0.427647	0.316711	0.198533	0.0990266	0.052982		0.493647	0.320717	0.208585	0.128637	0.0481241			0.499361	0.368948	0.266917	0.186502	0.106864	0.0371411		0.00564846	0.0589881	0.0379936	0.0377493	0.030588		0.354663	0.175963	0.122374	0.045359	0.0249085			0.496762	0.393564	0.325894	0.241474	0.151965	0.0692018			0.722297	0.66567	0.57235	0.400681	0.256133		0.410615
156	0.583617	0.427717	0.316513	0.198818	0.0992941	0.0530983		0.493508	0.32056	0.208476	0.128732	0.0484654			0.498908	0.368785	0.26722	0.186797	0.106571	0.0369548		0.00574449	0.0589224	0.0381577	0.0373606	0.0304663		0.354175	0.175904	0.122131	0.0457666	0.0251265			0.496959	0.393857	0.326225	0.241741	0.152412	0.0697562			0.721738	0.665089	0.572509	0.400665	0.25632		0.40999
156.2	0.583457	0.427391	0.315998	0.198663	0.0994663	0.0536165		0.493274	0.320874	0.208833	0.129024	0.048632			0.49842	0.368134	0.267026	0.186508	0.106299	0.0367485		0.00559049	0.0592625	0.0382397	0.0370764	0.0310038		0.353606	0.175648	0.121998	0.0454588	0.0247843			0.496673	0.393681	0.32614	0.241635	0.152329	0.0698333			0.721648	0.664913	0.572769	0.40076	0.256393		0.409217
156.4	0.583275	0.42714	0.315616	0.19899	0.0994805	0.053559		0.492882	0.320673	0.208975	0.129091	0.0489092			0.498046	0.368413	0.267291	0.18636	0.106449	0.0364699		0.00545539	0.059242	0.037891	0.0370994	0.0313563		0.353053	0.175784	0.121882	0.0458803	0.0249231			0.496546	0.393772	0.326488	0.241585	0.152693	0.0701556			0.721471	0.665343	0.572935	0.40094	0.256485		0.408743
[truncated: 1,018 more rows]
[truncated: 21 more columns]

## Sheet: Supplementary Fig 4
Supplementary Figure 4
	Concentration (ug/ml)	WT	Y18A	D20A	P23A	D24A	V26A	S28A	E188A	S191A	N222Q	N226A	L234A	R235A	N236A	NC
	0.020301	22.5687	16.0555	10.6176	12.0153	3.30019	1.07297	35.0185	-1.58451	16.5358	11.8373	-7.59722	-5.5195	5.06039	30.1497	0.957251
[truncated: 7 more rows]

## Sheet: Supplementary Fig 7
Time (s)	7D10 IgG/S:15/1	7D10 IgG/S:9/1	7D10 IgG/S:3/1	7D10 IgG/S:1/1	S		7D10 Fab/S:15/1	7D10 Fab/S:9/1	7D10 Fab/S:3/1	7D10 Fab/S:1/1	S		7D10 scFv/S:15/1	7D10 scFv/S:9/1	7D10 scFv/S:3/1	7D10 scFv/S:1/1	S		S	M4 scFv/S:1/1	M4 scFv/S:3/1	M4 scFv/S:9/1	M4 scFv/S:15/1		S	M4 IgG/S:1/1	M4 IgG/S:3/1	M4 IgG/S:9/1	M4 IgG/S:15/1		S	M4 Fab/S:1/1	M4 Fab/S:3/1	M4 Fab/S:9/1	M4 Fab/S:15/1		S	VRC01 Fab/S:1/1	VRC01 Fab/S:3/1	VRC01 Fab/S:9/1		S	VRC01/S:1/1	VRC01/S:3/1	VRC01/S:9/1
[truncated: 2,400 more rows]

[truncated: 2 more sheets: Supplementary Fig 9, Supplementary Fig 11]
